# Supplementary material for: Sex-Biased miRNAs in Gonad and Their Potential Roles for Testis Development in Yellow Catfish
Source: PLoS One. 2014 Sep 17;9(9):e107946. doi: 10.1371/journal.pone.0107946 (PMC4168133; doi:10.1371/journal.pone.0107946)
Supplement: Table S1 — Overview of reads from raw data to high quality reads. (XLS) [file pone.0107946.s002.xls]

## Sheet: Sheet1
Overview of reads from raw data to high quality reads.
3ADT&length filter: reads removed due to 3ADT not found and length with<16 and >30 were removed
Junk reads:Junk: >=2N, >=7A, >=8C, >=6G, >=7T, >=10Dimer, >=6Trimer, or >=5Tetramer
		XX ovary					XY testis					YY testis					Total of three groups
lib	type	Total	% of Total	uniq	% of uniq		Total	% of Total	uniq	% of uniq		Total	% of Total	uniq	% of uniq		Total	% of Total	uniq	% of uniq
Raw reads	NA	12271630	100	2529879	100		16958557	100	5460733	100		6643620	100	2784987	100		35873807	100	10775599	100
3ADT&length filter	Sequence type	357844	0.0291603	258418	0.102146		562553	0.0331722	431519	0.0790222		212461	0.0319797	180264	0.0647271		1132858	0.031579	870201	0.0807566
Junk reads	Sequence type	31722	0.00258499	15172	0.00599712		82626	0.00487223	47153	0.00863492		33076	0.00497861	21506	0.00772212		147424	0.00410952	83831	0.00777971
high quality reads	Sequence type	11882064	99.9683	2256289	99.8919		16313378	99.962	4982061	99.9123		6398083	99.963	2583217	99.9276		34593525	99.9643	9821567	99.9115
