# Supplementary material for: Sex-Biased miRNAs in Gonad and Their Potential Roles for Testis Development in Yellow Catfish
Source: PLoS One. 2014 Sep 17;9(9):e107946. doi: 10.1371/journal.pone.0107946 (PMC4168133; doi:10.1371/journal.pone.0107946)
Supplement: Table S2 — Group category of small RNA in the three libraries. (XLS) [file pone.0107946.s003.xls]

## Sheet: Sheet1
Group category of small RNA in the three libraries
		#Seqseq in XX library	%Mappable SequSeq	#Seqseq in XY library	%Mappable SequSeq	#Seqseq in YY library	%Mappable SequSeq
Category	Annotation
Raw		12271630		16958557		6643620
Total mappable reads		11882064	1	16313378	1	6398083	1
Group 1a	Mapped to P. fulvidraco known mirs	0.01	0	0.01	0	0.01	0
Group 1b	Mapped to Deuterostoma known mirs which could be mapped to D. rerio genome	1785894	0.15	4387534	0.269	1231513	0.192
Group 2a	Mapped to known mirs of Deuterostoma which could not be mapped to D. rerio genome,but suquence can map to D. rerio genome and extended sequences form hairpins	28785	0.002	56520	0.003	17405	0.003
Group 2b	Mapped to known mirs of Deuterostoma and D. rerio genome; extended sequences cannot form hairpins	8951	0.001	27155	0.002	12968	0.002
Group 3a	Mapped to known mirs and miRs of Deuterostoma but unmapped to D. rerio genome	22644	0.002	22408	0.001	7842	0.001
Group 3b	Mapped to known mirs of Deuterostoma but unmapped to D. rerio genome	2175	0	1450	0	516	0
Group 4a	Unmapped to Deuterostoma known mirs but mapped to D. rerio genome; extended sequences form hairpins	9396	0.001	32753	0.002	13679	0.002
Group 4b	Unmapped to Deuterostoma known mirs but mapped to D. rerio genome; extended sequences cannot form hairpins	543459	0.046	864082	0.053	379069	0.059
Mapped to mRNA		0.01	0	0.01	0	0.01	0
Mapped to other RNAs	RFam: rRNA, tRNA, snRNA, snoRNA and others	533535	0.045	762212	0.047	429759	0.067
Mapped to Repbase		657605	0.055	1024695	0.063	481784	0.075
Nohit	Unmapped to Groups 1, 2, 3, 4, or any of the defined databases	8540136	0.719	9604412	0.589	4100473	0.641
