# Supplementary material for: Sex-Biased miRNAs in Gonad and Their Potential Roles for Testis Development in Yellow Catfish
Source: PLoS One. 2014 Sep 17;9(9):e107946. doi: 10.1371/journal.pone.0107946 (PMC4168133; doi:10.1371/journal.pone.0107946)
Supplement: Table S3 — Repeat sequence category of three small RNA libraries. (XLS) [file pone.0107946.s004.xls]

## Sheet: Sheet1
Repeat sequence category of three sRNAs libraries
XX ovary				XY testis				YY testis
type	count_total	count_unique		type	count_total	count_unique		type	count_total	count_unique
R1	202	133		ALBAMH1	2	2		ALBAMH1	1	1
Eutr18	1	1		CSP2111	1	1		R1	630	422
CRE	20	14		R1	1509	973		CRE	55	40
L1	3492	1366		Eutr18	5	1		Rex1	4984	2551
Rex1	4370	1320		CRE	187	91		L1	5873	3453
Sola	459	161		Rex1	11326	4750		Sola	641	417
ATREPTSEQ	6	2		L1	16520	8040		ATREPTSEQ	2	2
ISL2EU	77	53		Sola	3086	999		RP1_GL	2	1
SINE1/7SL	8	7		RP1_GL	1	1		ISL2EU	177	141
Merlin	28	17		ISL2EU	553	377		Eutr4	2	2
CEN1_SP	6	1		SINE1/7SL	8	8		SINE1/7SL	10	8
hAT	7218	2081		Eutr4	5	5		Eutr10	1	1
BREP1	1	1		Eutr10	1	1		Merlin	40	35
MER22	1	1		Merlin	143	97		CEN1_SP	1	1
ATREP18	39	12		CEN1_SP	4	2		Repeat_region	2	2
Crack	174	125		Repeat_region	8	7		hAT	10935	4730
DIRS	1341	466		hAT	30008	10257		CPTAN	1	1
Vingi	25	17		DMRPR	1	1		VEGE_DW	1	1
EnSpm	2218	1236		BREP1	2	2		ATREP18	2	2
L2	2552	435		CPTAN	1	1		EUTREP11	1	1
Crypton	201	105		EUTREP11	1	1		Crack	452	335
MSAT	2	2		ATREP18	2	2		DIRS	2051	1083
CEREP3	3	3		Crack	1377	874		Vingi	67	57
Outcast	72	35		DIRS	5278	2420		EnSpm	3790	2454
ERV1	8936	1166		DRB_RN	2	2		L2	2370	1023
MARE4	2	1		Vingi	284	138		Crypton	364	217
APO1_AP	1	1		EnSpm	11017	5323		MSAT	24	11
Tx1	1323	299		L2	6553	2062		Outcast	96	77
TELREP_AG	1	1		Crypton	964	521		CEREP3	49	7
BDDF1	8	3		MSAT	48	25		ERV1	18366	2654
Penelope	186	97		CEREP3	31	5		MARE4	2	1
HHA1_BT	1	1		Outcast	357	231		(CA)n_related	1	1
RandI	22	15		ERV1	35092	5529		FPREP1	1	1
BS1	2	1		MARE4	3	2		Y_chromosome	3	2
tRNA	19606	914		FPREP1	2	2		Integrated_Virus	3	3
DEC1_DS	62	4		Y_chromosome	8	6		Tx1	2722	591
Gypsy	24528	9660		KRISPIE	6	3		TELREP_AG	1	1
Tcn760	2	2		APO1_AP	1	1		Mf-3	1	1
Proto1	10	9		Integrated_Virus	2	1		Charlie-Galluhop	1	1
Non-LTR_Retrotransposon	307	118		Tx1	8074	1393		C_OC	1	1
DNA_Virus	2	2		TELREP_AG	1	1		Y'_element	4	4
Transposable_Element	126	80		EUTREP14	2	2		Penelope	535	266
ERV3	320	155		Mf-3	3	3		Eutr16	2	2
L2A	35	7		BDDF1	14	4		RandI	144	56
CEREP5	1	1		Charlie-Galluhop	5	5		D1100_family	1	1
Pseudogene	52	31		C_OC	5	5		BS1	2	2
Caulimoviridae	296	171		Eutr3	1	1		tRNA	45737	1916
Copia	11464	4976		Y'_element	20	4		DEC1_DS	9	3
RTEX	279	125		Penelope	2048	613		Gypsy	45125	18153
SNAPBACK_TC	2	1		CSP2090	2	1		LADON_TA	1	1
Zator	650	25		DDTDD	2	2		Tcn760	5	5
OOREP1	1	1		Eutr16	8	2		Proto1	16	13
OFU85403	2	2		RandI	435	109		Non-LTR_Retrotransposon	696	294
SINE	106	58		D1100_family	2	2		R1B_DS	2	2
Endogenous_Retrovirus	215	105		BS1	5	5		DNA_Virus	11	10
Harbinger	797	434		tRNA	66105	2342		Transposable_Element	369	218
R1A_SS	1	1		DEC1_DS	21	5		ERV3	717	400
ERV2	941	498		Gypsy	109861	41662		L2A	21	18
RCS5	1	1		Tcn760	19	10		CEREP5	1	1
FUGUREP4B	1	1		Proto1	70	46		Pseudogene	222	94
Proto2	28	17		DMHETRP	3	3		Caulimoviridae	177	141
PFRP1	1	1		Non-LTR_Retrotransposon	1950	632		Copia	14704	8415
SINE2/tRNA	4916	708		R1B_SS	2	2		RTEX	449	279
Polinton	823	286		miniature_inverted_repeat	1	1		BstUI_repeat	1	1
RCH2	1	1		EHINV1	1	1		AT-rich_DNA_repeat	1	1
BHIKHARI_I	4	3		DNA_Virus	20	19		SNAPBACK_TC	2	2
R4	36	27		Transposable_Element	1393	504		Interspersed_repeat	1	1
BEL	4195	1729		ERV3	2790	947		Zisupton	4	4
LTR_Retrotransposon	826	347		L2A	50	42		Zator	180	79
Mariner/Tc1	49832	11712		CEREP5	2	1		Eutr2	1	1
Novosib	6	6		Pseudogene	926	75		OOREP1	13	2
LRS_DR	1	1		Caulimoviridae	559	374		SINE	224	98
Hero	18	14		Copia	48162	20152		CARO_CA	1	1
short_interspersed_element	1	1		RTEX	1492	685		Harbinger	1526	954
TREP17	1	1		BstUI_repeat	2	2		Endogenous_Retrovirus	1560	359
R2	53	38		SNAPBACK_TC	7	7		MINIME_DN	3	3
MuDR	1049	623		AT-rich_DNA_repeat	5	4		R1A_SS	1	1
CMREP	1	1		LARP1	1	1		ERV2	4409	1426
Loa	150	63		Interspersed_repeat	4	3		Proto2	70	63
direct_repeat	2	2		IID2-12_AT	3	3		CEU86951	1	1
snRNA	2	2		Zisupton	5	5		SINE2/tRNA	13036	1029
Ingi	20	7		Zator	638	163		Polinton	1154	763
Simple_Repeat	2	2		OOREP1	40	9		LDRP1	1	1
Kiri	110	77		OFU85403	6	6		BHIKHARI_I	27	8
Academ	120	86		SINE	517	182		R4	104	81
rRNA	60805	8407		Harbinger	4222	2103		BEL	7148	4275
Ambal	31	24		Endogenous_Retrovirus	1942	892		Mariner/Tc1	26836	15467
NeSL	388	96		Eutr11	2	2		LTR_Retrotransposon	1527	602
SINE3/5S	3004	251		MINIME_DN	1	1		LRS_DR	5	4
tandem_repeat	1	1		R1A_SS	1	1		Novosib	10	10
PAT	20	3		ERV2	12221	3251		Hero	46	33
P	178	115		RCS5	3	3		short_interspersed_element	1	1
Daphne	93	67		Proto2	302	149		TREP17	3	3
SAT	582	222		Eutr14	5	3		R2	166	100
MRE1_OL	12	9		CEU86951	5	4		MuDR	2222	1549
TOL_OL	2	2		PFRP1	2	2		Loa	210	140
Internal_sequence_of_mouse_VL30_retro-element	159	6		XbaI	1	1		direct_repeat	1	1
Male-specific_DNA	3	2		SINE2/tRNA	20190	1586		Ingi	78	45
transposon	2	1		Polinton	3733	1774		Kiri	382	279
Nonautonomous	1432	238		RSAI	1	1		Academ	307	230
Repetitive_element	10	8		RCH2	2	2		rRNA	8239	3401
L2B	141	44		BHIKHARI_I	80	19		NeSL	217	144
MSRBMI	1	1		BEL	23033	9458		Ambal	108	53
Ginger2/TDD	19	14		R4	337	201		SINE3/5S	11532	448
RP5S	41506	977		LTR_Retrotransposon	5084	1353		PAT	5	4
DNA_transposon	7055	1913		Mariner/Tc1	64316	30117		P	386	292
I	414	266		LRS_DR	14	13		Daphne	194	165
CR1	2193	732		Novosib	67	47		SAT	680	358
AMTAM2	2	2		Hero	125	87		MRE1_OL	22	19
EcoR1_repeat_region	3	2		short_interspersed_element	3	3		TOL_OL	1	1
LMRP1	1	1		repeat	1	1		Internal_sequence_of_mouse_VL30_retro-element	472	25
piggyBac	837	230		R2	834	295		Male-specific_DNA	5	5
Ginger1	41	32		MuDR	6502	3620		transposon	5	2
Jockey	350	189		Loa	805	407		Nonautonomous	5299	327
SCAR_MI	1	1		ERASCI228	1	1		Repetitive_element	26	23
RTE	14382	2658		direct_repeat	7	7		CENSTRIG	2	1
Helitron	1300	667		GPRP1	1	1		LVU1	3	2
Nimb	89	44		Ingi	163	83		2109A_repetitive_sequence	1	1
Tad1	222	159		Kiri	993	575		Eutr15	41	3
Dispersed_repeat	111	1		Simple_Repeat	14	11		L2B	159	95
Repetitive_sequence	2	2		P-element	3	3		MSRBMI	3	3
Kolobok	141	60		rRNA	23619	6509		DRP_EG	3	3
Chapaev	110	64		Academ	790	526		PFRP5	2	1
Satellite	1173	385		MU4_ZM	4	4		Ginger2/TDD	44	40
MITE	1	1		NeSL	826	360		RP5S	21863	679
Transib	183	97		Ambal	208	118		Inverted_repeat	1	1
				SINE3/5S	17028	599		BMRP1	2	1
				tandem_repeat	2	2		TREP16	1	1
				MER122	1	1		DNA_transposon	6597	3469
				pSOS_family	1	1		I	815	622
				PENT_PU	2	2		CR1	3466	1913
				PAT	15	10		CERP3	2	2
				P	1249	810		AMTAM2	2	2
				ISFUN1	1	1		EcoR1_repeat_region	3	2
				Daphne	744	490		CERP1	1	1
				CSP2112	1	1		CRTOC1	2	2
				SAT	1257	588		piggyBac	840	357
				NTS_DM	1	1		Ginger1	87	71
				VADER	1	1		AFRP1	1	1
				Eutr5	1	1		Jockey	946	594
				MRE1_OL	57	32		RTE	16649	5888
				PFH76	2	2		MCMREP	4	2
				Internal_sequence_of_mouse_VL30_retro-element	1279	43		Helitron	2391	1413
				TOL_OL	7	7		Nimb	142	112
				Male-specific_DNA	11	7		Tad1	730	472
				MER35	1	1		Dispersed_repeat	150	2
				EUTREP7	1	1		Repetitive_sequence	5	4
				Nonautonomous	10633	476		Kolobok	215	184
				transposon	24	5		RTETP	2	2
				Repetitive_element	70	52		Chapaev	247	187
				EHINV2	1	1		TANDREP_TG	2	2
				CENSTRIG	21	1		Satellite	285	174
				LVU1	4	4		SAL_CL	2	2
				Eutr15	19	3		Transib	298	233
				L2B	419	217
				EUTREP2	1	1
				DRP_EG	1	1
				MSRBMI	13	6
				PFRP5	3	3
				RP5S	74289	1141
				Ginger2/TDD	172	121
				BMRP1	3	2
				Inverted_repeat	3	3
				LGRP1	1	1
				DNA_transposon	20925	7601
				I	2548	1621
				CR1	9871	4546
				CERP3	11	4
				PTR_XL	1	1
				EcoR1_repeat_region	22	14
				AMTAM2	12	10
				CRTOC1	1	1
				DMHMR2	2	2
				piggyBac	2392	740
				RP2_HV	1	1
				Ginger1	202	155
				Jockey	2754	1508
				SCAR_MI	1	1
				RTE	37002	10427
				Helitron	6615	3270
				MCMREP	4	3
				Nimb	494	299
				Tad1	2370	1198
				Dispersed_repeat	299	9
				IKIRARA1	4	3
				Repetitive_sequence	17	14
				Kolobok	866	548
				RTETP	4	4
				Chapaev	649	433
				Satellite	900	372
				MITE	3	3
				SAL_CL	2	2
				Transib	910	600
