# Supplementary material for: Sex-Biased miRNAs in Gonad and Their Potential Roles for Testis Development in Yellow Catfish
Source: PLoS One. 2014 Sep 17;9(9):e107946. doi: 10.1371/journal.pone.0107946 (PMC4168133; doi:10.1371/journal.pone.0107946)
Supplement: Table S4 — Information of conserved miRNAs & novel miRNAs in three sequenced small RNA libraries. NE = Actual miRNA count/Total count of clean reads * 1,000,000. (XLS) [file pone.0107946.s005.xls]

## Sheet: List
Information of conserved miRNAs & novel miRNAs in three sequenced small RNA libraries
	S1-1	Distribution of miRNA in three sequenced small RNA libraries
	S1-2	Profile of conserved miRNAs & novel miRNAs

## Sheet: S1-1
	Distribution of miRNA in three sequenced small RNA libraries
	Library	# Conserved miRNA	% Percent	# Novel miRNA	% Percent	# Total miRNA	% Percent
	Total	384	100	113	100	497	100
	XX ovary	322	83.8542	68	60.177	390	78.4708
	XY testis	372	96.875	82	72.5664	454	91.3481
	YY testis	348	90.625	82	72.5664	430	86.5191

## Sheet: S1-2
	Profile of conserved miRNAs									Profile of novel miRNAs		Profile of novel miRNAs
	miRNA name	Most abundant sequence	Length of miRNA (nt)	Pre-miRNA arm	NE of most abundant sequence					miRNA name	Most abundant sequence	Length of miRNA (nt)	Pre-miRNA arm	NE of most abundant sequence
					XX ovary	XY testis	YY testis							XX ovary	XY testis	YY testis
	pfu-let-7a-2-3p	CTGTACAACCTCCTAGCTTTCC	22	3'	8.42571	59.585	44.4818			pfu-miR-novel1	TAATCAGCTCAGTAGGCACGGGA	23	3'	2.52771	6.59612	6.95029
	pfu-let-7a-3p	CTATACAACTTACTGTCTTTCT	22	3'	94.0871	121.479	89.8904			pfu-miR-novel2	TATCCTATCAGACTGGTGTTGGC	23	5'	5.05543	0	1.39006
	pfu-let-7a-5p	TGAGGTAGTAGGTTGTATAGTT	22	5'	19717	10003.9	9225.06			pfu-miR-novel3	AGGACTGTCAATCCTGAGAAT	21	5'	78.3591	40.896	65.3327
	pfu-let-7a-6-3p	CTATACAGTCTATTGCCTTCC	21	3'	7.58314	7.91535	4.8652			pfu-miR-novel4	AGGACTGTCAATCCTGAGAA	20	5'	2.52771	2.19871	4.17017
	pfu-let-7b-3p	CTATACAACCTACTGCCTTCCT	22	3'	156.156	238.926	180.939			pfu-miR-novel5	TCCATCTCCCCCACTGTAG	19	5'	1.68514	3.07819	11.1205
	pfu-let-7b-5p	TGAGGTAGTAGGTTGTGTAGTT	22	5'	6528.44	4997.25	4391.95			pfu-miR-novel6	TAAGAGTGTATTGTTGACA	19	3'	3.37028	0	1.39006
	pfu-let-7c-2-3p	GTTAACTGTACAACCTTCTAGC	22	3'	57.5195	116.839	63.1086			pfu-miR-novel7	CCCAGTGCATGTTGGACTCCGACA	24	3'	0	7.03587	4.17017
	pfu-let-7c-5p	TGAGGTAGTAGGTTGTATGGTT	22	5'	4609.36	6976.33	5473.8			pfu-miR-novel8	TTAGATTGTAGAAAATTCA	19	3'	5.05543	0	0
	pfu-let-7d-5p	TGAGGTAGTTGGTTGTATGGTT	22	5'	2956.36	1283.69	1044.91			pfu-miR-novel9	TGAAGGAGACCTGGAGAGA	19	3'	0	0	4.17017
	pfu-let-7e-3p	TATACAATCTACTGTCTTTCCT	22	3'	16.8514	7.1458	9.7304			pfu-miR-novel10	CACCTGTATTTCCGCGC	17	5'	0	7.91535	0
	pfu-let-7e-5p	TGAGGTAGTAGATTGAATAGTT	22	5'	38793	7607.42	6513.34			pfu-miR-novel11	TATCTAGCTCTTCCTGTCC	19	3'	3.37028	0	0
	pfu-let-7f-1-3p	CTATACAATCTATTGCCTTCCT	22	3'	6.74057	21.5473	15.754			pfu-miR-novel12	ATTCTGACATAACAAACTG	19	5'	11.796	0	0
	pfu-let-7f-2-3p	CTATACAGTCTACTGTCTTTCT	22	3'	16.8514	2.19871	2.08509			pfu-miR-novel13	GTTATTGAACTGGATGCTC	19	5'	62.3502	13.1922	45.8719
	pfu-let-7f-5p	TGAGGTAGTAGATTGTATAGTT	22	5'	7385.89	6043.55	5984.24			pfu-miR-novel14	TAAACCTTTACTGTCAAATT	20	5'	5.05543	3.95767	5.56023
	pfu-let-7g-1-3p	CTATACAGCCTACTGTCTTTCT	22	3'	87.6274	449.856	377.401			pfu-miR-novel15	TAGAAAATGAATGAACGAATGAAT	24	3'	0	3.95767	0
	pfu-let-7g-5p	TGAGGTAGTAGTTTGTATAGTT	22	5'	16560.7	47082.4	36844.8			pfu-miR-novel16	TGTGAATCTGTGGATAGTGA	20	3'	1.68514	10.5538	0
	pfu-let-7h-3p	CTATACAACTTACTGCCTTCCT	22	3'	98.8616	685.264	539.806			pfu-miR-novel17	TGGCACAGTAGTACAGAGCAGAGTC	25	3'	52.2394	6.59612	5.56023
	pfu-let-7h-5p	TGAGGTAGTAAGTTGTGTTGTT	22	5'	3270.86	12069.1	10075.6			pfu-miR-novel18	TATGATGTTTTTAGTGGAT	19	3'	0	3.07819	0
	pfu-let-7i-5p	TGAGGTAGTAGTTTGTGCTGTT	22	5'	2497.94	2237.85	2263.48			pfu-miR-novel19	TCTCTTTGGATTGGCTGTTAGGA	23	3'	6.74057	18.0294	9.7304
	pfu-let-7j-3p	CTGTACAGACTACTGCCTTGCT	22	3'	365.676	751.518	657.497			pfu-miR-novel20	TCTCAAAGCAGCTTTACAGAACA	23	3'	1.68514	5.71664	13.9006
	pfu-let-7j-5p	TGAGGTAGTTGTTTGTACAGTT	22	5'	7058.5	22627.7	17984.1			pfu-miR-novel21	TAGAATTGAATTGAATTGAATGTT	24	5'	3.37028	0	0
	pfu-miR-1-2-5p	ACATACTTCTTTATGTGCCCATT	23	5'	0	0.879483	0			pfu-miR-novel22	TGACATGGTAGAATGTAGTG	20	3'	5.05543	0.439742	4.17017
	pfu-miR-1-3p	TGGGATGTAAAGAAGTATGTAT	22	3'	41.286	20.8877	22.2409			pfu-miR-novel23	TCTTAGTCTGTGATTGTGT	19	3'	23.592	5.71664	0
	pfu-miR-7a-5p	TGGAAGACTAGTGATTTTGTTGT	23	5'	199.689	1225.85	958.56			pfu-miR-novel24	CATGGAGATGGACCTTATACAGCTT	25	3'	5.05543	0	2.78011
	pfu-miR-7b-3p	CAACAAATCACGGTCTGCCCCA	22	3'	8.42571	83.9906	59.7725			pfu-miR-novel25	TAAACACTATTTAAATGGT	19	3'	28.6474	4.39742	4.17017
	pfu-miR-7b-5p	TGGAAGACTTGTGATTTTGTTGT	23	5'	6115.94	17319.8	16097.7			pfu-miR-novel26	TTTGATAGAAACTTGAACT	19	3'	6.74057	0.439742	1.39006
	pfu-miR-7-5p	TGGAAGACTAGTGATTTTGTTGA	23	5'	6.74057	7.91535	6.95029			pfu-miR-novel27	TAGAATATATTTTGACTAGT	20	5'	0	0	4.17017
	pfu-miR-9-3p	TAAAGCTAGATAACCGAAAGTA	22	3'	1.01109	28.935	27.4305			pfu-miR-novel28	CCAAAACGCATGGACATACC	20	3'	0	0	5.56023
	pfu-miR-9-3p	TAAAGCTAGAGAACCGAATGTA	22	3'	1670.82	15032.3	11208.5			pfu-miR-novel29	AATTACATGCAGTTTGGAT	19	3'	0	0.879483	4.17017
	pfu-miR-9-5p	TCTTTGGTTATCTAGCTGTATG	22	5'	350.991	2794.77	2286			pfu-miR-novel30	TATTGCATGTATTGTATGTA	20	5'	5.05543	0	0
	pfu-miR-9-3-3p	TAAAGCTAGAGAACCGAATGTAG	23	3'	0	5.71664	4.17017			pfu-miR-novel31	TTGTTTTGGAGTGGTTTGT	19	5'	1.68514	0.439742	6.95029
	pfu-miR-9b-3-5p	TCTTTGGTTACCTAGCTGTATG	22	5'	0	1.5391	0			pfu-miR-novel32	CACCAATATTTACGTGCTGCT	21	3'	0.842571	3.51793	4.8652
	pfu-miR-9b-3p	TAAAGCTAGAGAACCGAA	18	3'	0.842571	23.5262	12.5105			pfu-miR-novel33	TAATGCAGCAGTGACGAACT	20	5'	0	2.19871	4.17017
	pfu-miR-9b-5p	TCTTTGGTTACCTAGCTGTATG	22	5'	0	0.659612	0			pfu-miR-novel34	AAGGAGCTGTATAATGTCCATCTTC	25	5'	0	0	4.17017
	pfu-miR-10a-3p	CAAATTCGTGTCTTGGGGAAT	21	3'	15.1663	33.8601	27.8011			pfu-miR-novel35	ACCGTGTGGACACATAAAG	19	3'	0	2.19871	4.17017
	pfu-miR-10a-5p	TACCCTGTAGATCCGAATTTGT	22	5'	30575.2	3384.54	3119.29			pfu-miR-novel36	TGTTATCAGCTCAGTAGGCACAG	23	3'	0	0	6.95029
	pfu-miR-10b-2-3p	CAAATACGTCTCTACAGGAAT	21	3'	11.796	60.2446	51.4321			pfu-miR-novel37	GCATCGGCACTGAAGGATA	19	3'	0	3.51793	0
	pfu-miR-10b-3p	AGATTCGATTCTAGGGGAGTAT	22	3'	6.74057	6.15638	5.56023			pfu-miR-novel38	TTTGTGGGTTAAATTTGAGC	20	3'	1.68514	1.75897	5.56023
	pfu-miR-10c-3p	CAAATTCGTATCTAGGGGAGT	21	3'	1.68514	9.23457	6.95029			pfu-miR-novel39	TGTTTAAATGAGACATGAA	19	5'	0	3.95767	1.39006
	pfu-miR-10c-5p	TACCCTGTAGATCCGGATTTGT	22	5'	28043.4	5789.97	6317.46			pfu-miR-novel40	TAAAGATGAATTTTGCTTAA	20	3'	599.91	0	2.78011
	pfu-miR-10d-3p	CAGATTCGGTTTTAGGGGAGA	21	3'	0	0	4.17017			pfu-miR-novel41	TGACAAAGGGCAGCCCTGCTGGAG	24	3'	3.37028	0.879483	4.17017
	pfu-miR-10d-5p	TACCCTGTAGAACCGAATTTGT	22	5'	40681.4	11234.4	12476.6			pfu-miR-novel42	TTTGATATCAAGAATTCAGTTTT	23	5'	0	9.67432	15.2906
	pfu-miR-15a-3p	CAGGCCGTACTGTGCTGCAGCA	22	3'	30.3326	127.085	132.055			pfu-miR-novel43	TCTGCAGTATTTCTGAGCTTCAGTC	25	5'	0	1.09935	3.47514
	pfu-miR-15a-5p	TAGCAGCACAGAATGGTTTGTG	22	5'	563.68	1350.89	1368.51			pfu-miR-novel44	TCCATCAGTCATGTGACCTACC	22	3'	5.05543	18.4691	16.6807
	pfu-miR-15b-3p	ACTGGGAGCTTGGGAGT	17	3'	0	0.439742	0			pfu-miR-novel45	TTCAATGTATACTGTGTGGTT	21	5'	3.37028	0	0
	pfu-miR-15b-5p	TAGCAGCACATCATGGTTTGTA	22	5'	561.152	1387.38	1520.72			pfu-miR-novel46	TTGTATGAATAAAAGGTGCA	20	3'	1.68514	7.03587	1.39006
	pfu-miR-16-5p	TAGCAGCACGTAAATATTGGCG	22	5'	103.636	9.0147	18.7658			pfu-miR-novel47	TACTTTTGCTGAAGACTTCT	20	5'	3.37028	0	0
	pfu-miR-16a-5p	TAGCAGCACGTAAATATTGGTG	22	5'	618.447	1078.25	1044.86			pfu-miR-novel48	CTTTGCTTGTTGGTTTGTAAT	21	3'	3.37028	0	0
	pfu-miR-16b-3p	CCAGTATTGACCGTGCTGCTGAA	23	3'	13.4811	9.23457	13.9006			pfu-miR-novel49	TTACGCCCTATGTAGTGCACT	21	3'	8.42571	11.4333	6.95029
	pfu-miR-16b-5p	TAGCAGCACGTAAATATTGGAG	22	5'	1766.03	1082.86	1456.32			pfu-miR-novel50	TGTATGTTTGTGTGTGTCAGT	21	3'	0	7.47561	4.17017
	pfu-miR-16c-5p	TAGCAGCATGTAAATATTGGAG	22	5'	4150.5	7391.4	8526.15			pfu-miR-novel51	CACCGGCATGTACTGGA	17	3'	0	0.439742	4.17017
	pfu-miR-17a-2-3p	ACTGCAGTGGAGGCACTTCCAGC	23	3'	0	0.659612	2.08509			pfu-miR-novel52	AGGACCAAGATTTAATTAA	19	5'	0	1.75897	4.17017
	pfu-miR-17a-3p	CTGCAGTGGAGGCACTTCTAGC	22	3'	6.74057	34.5197	25.7161			pfu-miR-novel53	ACCTAGGACATGCTGGAGG	19	5'	1.68514	11.4333	9.7304
	pfu-miR-17a-5p	CAAAGTGCTTACAGTGCAGGTAG	23	5'	642.882	2020.76	1905.77			pfu-miR-novel54	AACCGGGTGCTGGTTCAGAGCT	22	5'	1.68514	3.51793	5.56023
	pfu-miR-18-2-3p	TACTGCCCTAAGTGCTCCTTCT	22	3'	3.37028	14.2916	10.4254			pfu-miR-novel55	TAATAAAGTAAATGAATGCC	20	5'	0	0.879483	5.56023
	pfu-miR-18a-3p	GTGAAGTAGACTAGCACCTA	20	3'	3.37028	24.8454	20.1558			pfu-miR-novel56	GAATGGATGACTGACTGACTGC	22	5'	5.05543	0	0
	pfu-miR-18a-5p	TAAGGTGCATCTAGTGCAGAT	21	5'	37.0731	213.275	171.672			pfu-miR-novel57	AATCAGTTCCTGATGCAGTATC	22	3'	0	20.2281	25.021
	pfu-miR-18b-5p	TAAGGTGCATTTAGTGCAGAT	21	5'	70.776	590.133	477.485			pfu-miR-novel58	TGCAGGAAAAACTCTCAAA	19	3'	1.68514	9.23457	0
	pfu-miR-18c-5p	TAAGGTGCATCTTGTGTAGT	20	5'	8.42571	104.219	93.1338			pfu-miR-novel59	TTCTCTGAGATGCACTTGAT	20	5'	0	2.63845	4.17017
	pfu-miR-19a-3p	TGTGCAAATCTATGCAAAACTGA	23	3'	1464.53	2643.54	3020.71			pfu-miR-novel60	TACAACCCCTGGCAAAAAATA	21	5'	3.37028	0.439742	0
	pfu-miR-19a-5p	AGTTTTGCATAGTTGCACCAC	21	5'	9.26828	16.4903	13.2055			pfu-miR-novel61	TTCAGAGTTTGGGGGTCGTC	20	3'	3.37028	1.31922	1.39006
	pfu-miR-19b-3p	TGTGCAAATCCATGCAAAACTG	22	3'	7143.46	6798.88	7072.5			pfu-miR-novel62	TTGAACTGTTGAGAACCACTGC	22	3'	0	3.07819	0
	pfu-miR-19b-5p	AGTTTTGCTGGTTTGCATTCTGC	23	5'	45.4988	91.906	90.3537			pfu-miR-novel63	TCTCTCTGCAGTAAGTCTGAGCTTC	25	5'	10.1109	2.19871	1.39006
	pfu-miR-19c-3p	TGTGCAAATCCATGCAAAACT	21	3'	459.622	987.989	834.845			pfu-miR-novel64	TGTTGAAATACTAACATGA	19	3'	0	5.2769	6.95029
	pfu-miR-19d-3p	TGTGCAAACCCATGCAAAACTGA	23	3'	2035.65	3429.98	3521.01			pfu-miR-novel65	GAATGACATATGTAGTATA	19	3'	3.37028	2.19871	2.78011
	pfu-miR-20a-3p	ACTGCAGTGTGAGCACTTGAA	21	3'	72.4611	170.62	157.076			pfu-miR-novel66	TGGTGTTAAACGCTGAACT	19	5'	0	3.07819	2.78011
	pfu-miR-20a-5p	TAAAGTGCTTATAGTGCAGGTAG	23	5'	4099.95	7072.58	7756.52			pfu-miR-novel67	GTTTATGGTAATTGTTATT	19	5'	0	7.91535	0
	pfu-miR-20b-3p	ATGACTGCACTTCAAGT	17	3'	0	0.879483	0			pfu-miR-novel68	CCATATATGATGTTTATATTGCT	23	5'	5.05543	2.19871	5.56023
	pfu-miR-20b-5p	CAAAGTGCTCACAGTGCAGGTAG	23	5'	13.4811	75.7821	76.4531			pfu-miR-novel69	TGAGAAGTATGAATTTAAA	19	3'	3.37028	0	0
	pfu-miR-21-3p	CGACAACAGTCTGTAGGCTGA	21	3'	5269.44	1084.84	1055.05			pfu-miR-novel70	TGATGATGGAAATTGAATA	19	3'	0	3.51793	2.78011
	pfu-miR-21-5p	TAGCTTATCAGACTGGTGTTGGC	23	5'	116828	18280.5	23828.4			pfu-miR-novel71	TTCATTTATTGTTGTTACTT	20	5'	0	3.95767	1.39006
	pfu-miR-22-3p	AAGCTGCCAGCTGAAGAACTGC	22	3'	952.105	87.0688	111.205			pfu-miR-novel72	TATTGAGATATTTTGTTGT	19	3'	8.42571	0	0
	pfu-miR-22-5p	AGTTCTTCACTGGCAAGCTTT	21	5'	782.748	1042.41	896.587			pfu-miR-novel73	AGTAAACACTGCTAGTAATGA	21	5'	5.05543	0	0
	pfu-miR-22a-3p	AAGCTGCCAGCTGAAGAACTGT	22	3'	36737.5	15438.5	12999.4			pfu-miR-novel74	TGTTTTGCATATATGTGGA	19	3'	0	1.31922	4.17017
	pfu-miR-22a-5p	AGTTCTTCTCTGGCAAACTTTA	22	5'	353.037	823.856	617.185			pfu-miR-novel75	TCAGTGGACTCAGGTGTGGCTT	22	3'	1.68514	10.1141	4.8652
	pfu-miR-22b-3p	AAGCTGCCAGCTGAAGAGCTGT	22	3'	1215.55	3702.92	3089.63			pfu-miR-novel76	TATTTAGCAGACTTTGTTTT	20	3'	3.37028	0	0
	pfu-miR-22b-5p	CGTTCTTCACTGGCTAGCTTT	21	5'	134.811	186.45	183.488			pfu-miR-novel77	CAGTAGACTCAGGTGTGGCTTC	22	3'	0	64.2023	29.1912
	pfu-miR-23a-1-5p	GGGTTCCTGGCATCGTGATTT	21	5'	1.68514	2.63845	1.39006			pfu-miR-novel78	GTTTGAACCTGAGGCTT	17	3'	3.37028	0.879483	6.95029
	pfu-miR-23a-3-5p	GGATTCCTGGCAGAGTGATTT	21	5'	0	0.439742	0			pfu-miR-novel79	TGATGATGATGATGAGCTGAGT	22	5'	8.42571	0	0
	pfu-miR-23a-3p	ATCACATTGCCAGGGATTTCC	21	3'	1192.52	840.068	984.16			pfu-miR-novel80	AAGACTGTGCACAACTCACTGT	22	5'	3.37028	0	0
	pfu-miR-23a-4-5p	GGAATTCCTGGCAGAGTGATTT	22	5'	10.1109	8.79483	8.34034			pfu-miR-novel81	TTCTCTTGCATACTTATTATT	21	3'	5.05543	2.19871	6.95029
	pfu-miR-23b-3p	ATCACATTGCCAGGGATTACC	21	3'	2017.11	2265.49	2071.65			pfu-miR-novel82	TTGGATTGTAAAATATATT	19	5'	3.37028	0	0
	pfu-miR-23b-5p	TGGGTTCCTGGCGTGCTGATTT	22	5'	21.9068	29.9024	26.4111			pfu-miR-novel83	TGAGGTATTTTGTTATGTATT	21	5'	0	4.39742	4.17017
	pfu-miR-24-3p	TGGCTCAGTTCAGCAGGAAC	20	3'	659.452	554.368	557.413			pfu-miR-novel84	TGTGTGTTCACGGTGTGTGTG	21	5'	1.68514	11.873	19.4608
	pfu-miR-24-5-5p	TGCCTGCTGTGCTGATAATCAGT	23	5'	11.796	16.7102	13.2055			pfu-miR-novel85	ATGCATTTTATTGAGTTTGT	20	5'	3.37028	0	0
	pfu-miR-24-5p	TGCCTACTGAGCTGATTACAGT	22	5'	42.1285	133.242	113.985			pfu-miR-novel86	TTGTTGTTCTTTAATGAATT	20	3'	0	3.07819	1.39006
	pfu-miR-24b-3p	TGGCTCAGTTCAGCAGGAACC	21	3'	3.37028	6.81599	12.5105			pfu-miR-novel87	TTTTGTGGATTAATTGTTT	19	3'	3.37028	0	0
	pfu-miR-25-3p	CATTGCACTTGTCTCGGTCTGA	22	3'	13956.3	8979.52	9195.23			pfu-miR-novel88	TTTTTTGGATTAAAGCGTT	19	3'	0	3.07819	2.78011
	pfu-miR-26-5p	TCAAGTAATCCAGGATAGGTTG	22	5'	120.488	114.553	75.0631			pfu-miR-novel89	TTGGTTTATGTGACTTTATT	20	5'	0	0	4.17017
	pfu-miR-26a-2-3p	CCTATTCACGATTACTTGCACT	22	3'	18.5366	12.3128	11.1205			pfu-miR-novel90	TCAGATGAAACTGGACAGGTGTA	23	3'	6.74057	41.3357	63.9426
	pfu-miR-26a-3-3p	CCTGTTCTTGGTTACTTGTACT	22	3'	92.6828	471.183	734.645			pfu-miR-novel91	CACGGTGTGTGTGTTCACTGCT	22	5'	0	3.51793	1.39006
	pfu-miR-26a-5p	TTCAAGTAATCCAGGATAGGCT	22	5'	28697.1	63354.1	50696.7			pfu-miR-novel92	GCTCATTTTTGTGACTATGCAACT	24	5'	4.21285	9.23457	6.25526
	pfu-miR-26b-3p	TACGGCCTATTCTTGATTACT	21	3'	0	0.219871	2.08509			pfu-miR-novel93	TGAATTACTGCTGAAAAAA	19	3'	12.6386	4.61729	2.08509
	pfu-miR-26b-5p	TTCAAGTAATCCAGGATAGGTT	22	5'	10790.5	12712.2	11913.8			pfu-miR-novel94	TTACTGTAGATGTTCAATT	19	3'	0	7.47561	13.9006
	pfu-miR-27a-3p	TTCACAGTGGCTAAGTTCTGCT	22	3'	1180.58	719.637	798.124			pfu-miR-novel95	TTGGTCTTTAGTGTTTTGTT	20	3'	6.74057	0	0
	pfu-miR-27b-3p	TTCACAGTGGCTAAGTTCTGC	21	3'	49549.2	18726.8	18503.3			pfu-miR-novel96	TAAAGTTGATGTGAATAG	18	5'	70.776	471.843	70.8929
	pfu-miR-27c-3p	TTCACAGTGGTTAAGTTCTGC	21	3'	13760	9239.12	11025.2			pfu-miR-novel97	ATATACATTACTGCACAG	18	5'	0	3.95767	5.56023
	pfu-miR-27d-3p	TTCACAGTGGCTAAGTTCT	19	3'	303.747	291.915	174.452			pfu-miR-novel98	TTACAATTAAAGGATATTTCTT	22	5'	42.9711	39.137	998.061
	pfu-miR-27d-5p	AGAGCTTAGCTGATTGGTGAAC	22	5'	94.3679	118.73	102.864			pfu-miR-novel99	AATGGCCAGAATTGTGAAT	19	5'	3.37028	0.439742	4.17017
	pfu-miR-27e-3p	TTCACAGTGGCTAAGTTCAGC	21	3'	141.692	317.274	249.747			pfu-miR-novel100	TGACAAAGGGCAGCCCTGCTGGAGT	25	3'	1.68514	2.63845	4.17017
	pfu-miR-2985-5p	TGGGTGGAGTAGTATAACAATA	22	5'	0	0.879483	0			pfu-miR-novel101	TGAGACTGAACGTTTGCCT	19	5'	12.6386	0.659612	0
	pfu-miR-29a-2-5p	CCAAAAGATGACTGATA	17	5'	1.68514	0	0			pfu-miR-novel102	TTGAACAAATACTTTGTAT	19	3'	0	0.439742	4.17017
	pfu-miR-29a-3p	TAGCACCATTTGAAATCGGTT	21	3'	379.157	915.689	948.946			pfu-miR-novel103	AAATACATGTCTGACCTT	18	3'	1.68514	7.91535	4.17017
	pfu-miR-29b-1-5p	CTGGTTTCACATGGTGGTTTAGA	23	5'	16.8514	6.15638	9.7304			pfu-miR-novel104	TGCTGCAGAGCTTTGTTCTTGG	22	5'	3.37028	0.439742	1.39006
	pfu-miR-29b-1-5p	GCTGAATTCAAATGGTGCCATAGA	24	5'	11.796	4.83716	6.95029			pfu-miR-novel105	TCTTCATGGACACACAGCTGGGTT	24	3'	11.796	35.1793	48.652
	pfu-miR-29b-3p	TAGCACCATTTGAAATCAGTGT	22	3'	55.6097	127.672	152.443			pfu-miR-novel106	TAGTAGTTAAAAGGGTAGA	19	5'	0	4.39742	1.39006
	pfu-miR-30a-3p	CTTTCAGTCGGATGTTTGCT	20	3'	0.561714	0.439742	0			pfu-miR-novel107	TATAATGTGTGTGTATATATGT	22	5'	0	0	4.17017
	pfu-miR-30a-5p	TGTAAACATCCCCGACTGGAAGT	23	5'	711.972	761.632	712.404			pfu-miR-novel108	TCTCTTTGGATTGGCTGTTAGGT	23	3'	0	3.07819	0
	pfu-miR-30b-5p	TGTAAACATCCTACACTCAGCT	22	5'	7589.88	22441.8	16430.2			pfu-miR-novel109	CCATTCTGTGTGTAATATC	19	3'	0	0	4.17017
	pfu-miR-30c-3p	CCGGGAGTGGGGTGTTTGCGCT	22	3'	38.7583	47.4921	30.5813			pfu-miR-novel110	TTCCCTGCGGTGTCTCCATT	20	3'	0	6.59612	5.56023
	pfu-miR-30c-5p	TGTAAACATCCTACACTCTCAGC	23	5'	30538.1	34863.2	33147.1			pfu-miR-novel111	TGGGTTAAATGCAGAGAACAA	21	5'	0	1.75897	5.56023
	pfu-miR-30d-3p	TTTCAGTTGGATGTTTGCTGC	21	3'	681.359	1078.03	836.119			pfu-miR-novel112	TACACAGAACTAATATATG	19	3'	0	3.51793	1.39006
	pfu-miR-30d-5p	TGTAAACATCCCCGACTGGAAGCT	24	5'	49850.7	44242	43321.8			pfu-miR-novel113	TGCAAACATCCGACTGAAAGCTT	23	5'	6.74057	12.3128	8.34034
	pfu-miR-30e-3p	CTTTCAGTCGGATGTTTGCAGC	22	3'	11523.6	5226.11	4959.03
	pfu-miR-30e-5p	TGTAAACATCCTTGACTGGAAGCT	24	5'	79737.5	79837.3	84290.8
	pfu-miR-30f-5p	TGCAAACATCCGACTGAAAGCT	22	5'	172.727	234.382	320.408
	pfu-miR-31-5p	TGGCAAGATGTTGGCATAGCTGT	23	5'	158.403	0	2.78011
	pfu-miR-34a-3p	CAATCAGCAAGTATACTGCCGCT	23	3'	3.37028	0	0
	pfu-miR-34a-5p	TGGCAGTGTCTTAGCTGGTTGT	22	5'	284.789	142.916	198.778
	pfu-miR-34b-3p	ATCACTAACCATACTGCCAACA	22	3'	0	3.51793	2.78011
	pfu-miR-34b-5p	AGGCAGTGTTGTTAGCTGATTGT	23	5'	10.1109	21.9871	27.8011
	pfu-miR-34c-3p	AATCACTAACCTCACTACCAGC	22	3'	1.68514	6.15638	1.39006
	pfu-miR-34c-5p	AGGCAGTGTAGTTAGCTGATTG	22	5'	57.2948	0	4.17017
	pfu-miR-92a-3p	TATTGCACTTGTCCCGGCCTGT	22	3'	24702.5	10907.8	11415.6
	pfu-miR-92b-3p	TATTGCACTCGTCCCGGCCTCC	22	3'	387.583	1917.27	2775.02
	pfu-miR-93-5p	AAAAGTGCTGTTTGTGCAGGTAG	23	5'	2991.13	4932.14	5101.51
	pfu-miR-96-3p	CAATTATGTGTAGTGCCAATAT	22	3'	0	0.879483	1.39006
	pfu-miR-96-5p	TTTGGCACTAGCACATTTTTGCT	23	5'	40.4434	205.359	233.53
	pfu-miR-98-5p	TGAGGTAGTAAGTTGTATTGTT	22	5'	97.7382	4.83716	12.5105
	pfu-miR-99-2-3p	CAAGCTCGCTTCTGTGGGTCT	21	3'	99.4234	562.43	468.449
	pfu-miR-99-5p	AACCCGTAGATCCGATCTTGT	21	5'	53663.2	62428.3	46804.7
	pfu-miR-99a-5p	AACCCGTAGATCCGAACTTGC	21	5'	280.576	81.3522	90.3537
	pfu-miR-100-3p	CAAGCTCGTGTCTACAGGTAT	21	3'	180.31	199.423	154.296
	pfu-miR-100-5p	AACCCGTAGATCCGAACTTGTG	22	5'	143814	67035.7	55763
	pfu-miR-101-3p	TACAGTACTGTGATAACTGAAGA	23	3'	141.552	40.0165	40.3117
	pfu-miR-101a-3p	TACAGTACTGTGATAACTGAAG	22	3'	13253.6	6427.7	6524.93
	pfu-miR-101a-5p	TCAGTTATCACAGTGCTGATGC	22	5'	11.796	32.5409	31.9713
	pfu-miR-101b-3p	GTACAGTACTATGATAACTGAA	22	3'	1112.19	3424.27	2927.46
	pfu-miR-101b-5p	CAGTTATCATGGTACCGGTGCTGT	24	5'	224.124	236.581	234.92
	pfu-miR-103-3p	AGCAGCATTGTACAGGGCTATGA	23	3'	6677.23	29327.7	28494.2
	pfu-miR-103-5p	AGCCTCTTTACGGTGCTGCCTTG	23	5'	87.6274	642.682	551.158
	pfu-miR-107-5p	AGCTTCTTTACAGTGTTGCCTTG	23	5'	5.05543	10.1141	6.95029
	pfu-miR-107a-3p	AGCAGCATTGTACAGGGCTAT	21	3'	199.83	1897.45	1024.82
	pfu-miR-107b-3p	AGCAGCATTGTACAGGGCT	19	3'	284.087	1555.33	907.128
	pfu-miR-122-3p	AACGCCATTATCACACTAAAT	21	3'	0	4.83716	1.39006
	pfu-miR-122-5p	TGGAGTGTGACAATGGTGTTT	21	5'	343.769	515.817	471.229
	pfu-miR-124-3p	TAAGGCACGCGGTGAATGCC	20	3'	1.68514	18.1027	15.5223
	pfu-miR-124-4-5p	TGTGTTCACAGTGGACCTTGAT	22	5'	0	2.19871	0
	pfu-miR-124-5p	CGTGTTCACAGCGGACCTTGAT	22	5'	0	1.17264	0.463352
	pfu-miR-1246-3p	AAATTGATTTTTGGAGCAGG	20	3'	1.68514	25.505	157.076
	pfu-miR-124a-6-5p	CGTGTTCACGGCGGACCTTGAT	22	5'	1.68514	3.22477	1.39006
	pfu-miR-124b-3p	TAAGGCACGCGGTGAATGCTAA	22	3'	5.05543	15.6108	22.2409
	pfu-miR-125a-2-3p	CAGGTGAGGTCCTTGGGAAT	20	3'	5.05543	26.3845	15.2906
	pfu-miR-125a-5p	TCCCTGAGACCCTTAACCTGTG	22	5'	2710.55	1905.18	1392.14
	pfu-miR-125b-2-3p	ACGGGTTAGGCTCTTGGGAGC	21	3'	258.669	476.24	375.315
	pfu-miR-125b-5p	TCCCTGAGACCCTAACTTGTGA	22	5'	9976.32	17176.2	12261.8
	pfu-miR-125c-5p	TCCCTGAGACCCTAACTCGTGA	22	5'	2329.99	7525.7	5152.36
	pfu-miR-126-3p	TCGTACCGTGAGTAATAAA	19	3'	13.4811	6.59612	6.95029
	pfu-miR-126a-3p	TCGTACCGTGAGTAATAATGCA	22	3'	132652	74713	70589.2
	pfu-miR-126b-3p	TCGTACCGTGAGTAATAATGC	21	3'	25647	16974.9	15146.8
	pfu-miR-126b-5p	CATTATTACTTTTGGTACGCG	21	5'	2728.24	1781.61	1731.32
	pfu-miR-128-3p	TCACAGTGAACCGGTCTCTTT	21	3'	1168.65	4387.16	3862.27
	pfu-miR-129-2-3p	AAGCCCTTACCCCAAAAAGCAT	22	3'	0	17.2599	14.5956
	pfu-miR-129-3p	AAGCCCTTACCCCAAAAAGTAT	22	3'	1.68514	41.6655	31.2763
	pfu-miR-129-5p	CTTTTTGCGGTCTGGGCTTGC	21	5'	10.813	54.0516	39.0374
	pfu-miR-130a-3p	CAGTGCAATGTTAAAAGGGCAT	22	3'	561.152	271.321	251.6
	pfu-miR-130a-5p	GCCCTTTTTCTGTTGTACTACT	22	5'	19.3791	51.2299	54.2122
	pfu-miR-130a-5p	GCCCCTTTTATGTTGTACTACT	22	5'	43.8137	75.6356	80.6233
	pfu-miR-130b-3p	CAGTGCAATAATGAAAGGGCAT	22	3'	60.6651	79.7398	62.5526
	pfu-miR-130b-5p	ACTCTTTCTCTGTTGCACTACT	22	5'	453.303	521.094	518.491
	pfu-miR-130c-3p	CAGTGCAATATTAAAAGGGC	20	3'	262.04	208.144	200.168
	pfu-miR-132-2-5p	ACCGTGGCTTTAGATTGTTACT	22	5'	131.441	796.812	462.194
	pfu-miR-132-3p	TAACAGTCTACAGCCATGGTCG	22	3'	10.1109	225.514	127.885
	pfu-miR-132-5p	ACCGTGGCGTTAGATTGTTACT	22	5'	0	0	0.695029
	pfu-miR-132b-3p	TAACAATCTAAAGCCACGGTC	21	3'	0	2.19871	0
	pfu-miR-132b-5p	ACCATGGCTGTAGACTGTTACC	22	5'	3.37028	5.71664	2.78011
	pfu-miR-133a-3p	TTGGTCCCCTTCAACCAGCTGT	22	3'	335.062	682.919	649.852
	pfu-miR-133a-5p	AGCTGGTAAAATGGAACCAAAT	22	5'	9.26828	34.08	44.4818
	pfu-miR-133b-3p	TTTGGTCCCCTTCAACCAGCT	21	3'	15.728	29.9024	25.021
	pfu-miR-133c-3p	TTTGGTCCCTTTCAACCAGCTA	22	3'	0	0	1.39006
	pfu-miR-133c-5p	ACAGCTGGTTGAAGGGGACC	20	5'	0	0.439742	0
	pfu-miR-135a-5p	TATGGCTTTTTATTCCTATCTGAA	24	5'	7.30228	44.194	33.1297
	pfu-miR-135b-3p	TATAGGGATGGAAGCCATGCA	21	3'	242.66	1941.9	1747.3
	pfu-miR-135b-5p	TATGGCTTTTTATTCCTATCTGA	23	5'	1794.68	12767.7	10676.3
	pfu-miR-135c-1-3p	ACATAGGGTTCAAAGCCATTGGT	23	3'	0	0.439742	0
	pfu-miR-135c-2-3p	ATGTAGGGTTCAAAGCCATTAG	22	3'	0	0.439742	0
	pfu-miR-135c-5p	TATGGCTTTCTATTCCTATGTGA	23	5'	41.8477	237.9	97.0723
	pfu-miR-137-3p	TATTGCTTGAGAATACGCGTAG	22	3'	12.6386	19.3486	27.1061
	pfu-miR-138-3p	GCTATTTCACAACACCAGGGT	21	3'	0	4.83716	4.17017
	pfu-miR-138-5p	AGCTGGTGTTGTGAATCAGGCCG	23	5'	40.4434	122.248	109.815
	pfu-miR-1388-3p	ATCTCAGGTTCGTCAGCCCATG	22	3'	598.225	152.151	273.841
	pfu-miR-1388-5p	AGGACTGTCCAACCTGAGAATG	22	5'	3.37028	0.439742	0
	pfu-miR-139-5p	TCTACAGTGCATGTGTCTCCAGT	23	5'	1041.42	764.271	505.981
	pfu-miR-140-3p	ACCACAGGGTAGAACCACGGAC	22	3'	5422.79	4790.11	4384.24
	pfu-miR-140-5p	CAGTGGTTTTACCCTATGGTAG	22	5'	193.791	622.674	599.115
	pfu-miR-141-3p	TAACACTGTCTGGTAACGATG	21	3'	1828.38	4832.76	1654.17
	pfu-miR-141-5p	CATCTTACCTGACAGTGC	18	5'	2.52771	7.69548	4.17017
	pfu-mir-142-3p	ATGAGTGTACTGTTGGCTAC	20	3'	1.68514	0.439742	0
	pfu-miR-142-5p	CATAAAGTAGAAAGCACTACT	21	5'	1116.27	666.172	1251.05
	pfu-miR-142a-3p	TGTAGTGTTTCCTACTTTATGG	22	3'	305.572	163.364	407.634
	pfu-miR-143-3p	TGAGATGAAGCACTGTAGCAC	21	3'	73387.9	38139.2	42107.6
	pfu-miR-143-5p	GGTGCAGTGCTGCATCTCTGGTC	23	5'	4511.12	5750.94	6383.14
	pfu-miR-144-3p	CTACAGTATAGATGATGTACT	21	3'	170.199	589.693	422.577
	pfu-miR-144-5p	GGATATCATCATATACTGTAAGT	23	5'	128.071	183.812	212.679
	pfu-miR-145-5p	GTCCAGTTTTCCCAGGAATCCC	22	5'	8366.73	11158	9740.13
	pfu-miR-145a-3p	ATTCCTGGAAATACTGTTCTT	21	3'	4138.71	5249.2	4375.9
	pfu-miR-146a-3p	ATCTATGGACTCAGTTCTT	19	3'	1.68514	0.439742	0
	pfu-miR-146a-5p	TGAGAACTGAATTCCATAGATGG	23	5'	511348	18965.6	24559.5
	pfu-miR-146b-3p	CCCACGGAGTTCAGTTCTTAAT	22	3'	1322.84	164.024	200.168
	pfu-miR-146b-5p	TGAGAACTGAATTCCAAGGGTGT	23	5'	20240.2	1532.06	2047.55
	pfu-miR-148-3p	TCAGTGCATTACAGAACTTTGT	22	3'	32369.9	4906.64	3847.68
	pfu-miR-148-5p	AAAGTTCTGTGATACACTCT	20	5'	13.4811	1.75897	2.78011
	pfu-miR-150-5p	TCTCCCAATCCTTGTACCAGTGT	23	5'	719.556	316.614	360.025
	pfu-miR-152-3p	TCAGTGCATAACAGAACTTTGT	22	3'	14033.9	6129.56	5369.79
	pfu-mir-152-5p	AAGTTCTGTGATACACTCTGACT	23	5'	2.52771	0.439742	0
	pfu-miR-153-3p	TTGCATAGTCACAAAAGTGATCAC	24	3'	0	0.879483	0
	pfu-miR-153-5p	ATTTTTGTGATGTTGCAGCTAGA	23	5'	0	0	2.78011
	pfu-miR-153a-3p	TTGCATAGTCACAAAAGTGATC	22	3'	1.68514	18.6157	27.1061
	pfu-miR-153b-3p	TTGCATAGTCACAAAAATGAGC	22	3'	935.254	8659.98	6348.39
	pfu-miR-153b-5p	TCATTTTTGTGGTTTGCAGCT	21	5'	43.8137	496.908	318.323
	pfu-miR-153c-3p	TTGCATAGTCACAAAAATGATC	22	3'	13.4811	75.3424	28.4962
	pfu-miR-153c-5p	TCATTTTTGTGCTTTGCAGCT	21	5'	0	0.439742	0
	pfu-miR-155-3p	CACCTATGCTGTTAGCATTCATC	23	3'	0	2.19871	5.56023
	pfu-miR-155-5p	TTAATGCTAATCGTGATAGGGGT	23	5'	903.236	100.261	189.048
	pfu-miR-181a-2-3p	AAACCATCGACCGTTGACTGT	21	3'	5.05543	1.17264	2.31676
	pfu-miR-181a-3p	ACCATCGACCGTTGACTGTACC	22	3'	445.72	92.8588	105.181
	pfu-miR-181a-5p	AACATTCAACGCTGTCGGTGAGT	23	5'	5451.57	1309.83	1586.06
	pfu-mir-181b-2-3p	ACTCACTGATCGATGAATGCA	21	3'	11.796	10.1141	4.17017
	pfu-miR-181b-3p	CTCGCTGAACAATGAATGC	19	3'	0.842571	0	0
	pfu-miR-181b-5p	AACATTCATTGCTGTCGGTGGGT	23	5'	698.07	214.547	275.695
	pfu-miR-181c-3p	CTCGCTGGACAATGAATGAGAA	22	3'	0	5.2769	13.9006
	pfu-miR-181c-5p	CACATTCATTGCTGTCGGTGGGT	23	5'	266.674	386.203	451.074
	pfu-miR-181d-5p	AACATTCATTGTTGTCGGTGGGT	23	5'	8.42571	0.659612	1.39006
	pfu-miR-182-3p	TGGTTCTAGACTTGCCAACT	20	3'	0	3.95767	2.78011
	pfu-miR-182-5p	TTTGGCAATAGTAGAACTCACACT	24	5'	47.184	176.776	175.147
	pfu-miR-183-3p	TGAATTACCATAGGGCCATAA	21	3'	0	2.63845	1.39006
	pfu-miR-183-5p	TATGGCACTGGTAGAATTCACT	22	5'	60.6651	565.068	629.696
	pfu-miR-184-3p	TGGACGGAGAACTGATAAGGGT	22	3'	45.4988	61.1241	48.652
	pfu-miR-187-1-5p	GGCTGCAACACAGGACATGGGAGC	24	5'	1.68514	3.51793	6.95029
	pfu-miR-187-3p	TCGTGTCTTGTGTTGCAGCCAGT	23	3'	3.37028	8.35509	11.1205
	pfu-miR-190a-3p	ACTATATATCAAACATATTCCT	22	3'	16.8514	54.528	29.1912
	pfu-miR-190a-5p	TGATATGTTTGATATATTAGGTT	23	5'	158.403	291.549	202.948
	pfu-miR-190b-5p	TGATATGTTTGATATTCGGTTG	22	5'	0	5.71664	8.34034
	pfu-miR-192-3p	CCTGTCAGTTCTGTAGGCCACT	22	3'	1.68514	0.439742	0
	pfu-miR-192-5p	ATGACCTATGAATTGACAGCC	21	5'	1088.6	272.64	116.765
	pfu-miR-193a-3p	AACTGGCCTACAAAGTCCCAGT	22	3'	45.4988	154.349	123.715
	pfu-miR-193b-3p	AACTGGCCCGCAAAGTCCCGCT	22	3'	96.0531	376.859	93.1338
	pfu-miR-193b-5p	TGGGTCTTTGCGGGCGAGATGA	22	5'	5.05543	0	0
	pfu-miR-194a-5p	TGTAACAGCAACTCCATG	18	5'	82.5719	29.0229	23.631
	pfu-miR-196a-1-3p	CGACAACAAGAAACTGCCTTGA	22	3'	4.21285	1.75897	4.17017
	pfu-miR-196a-5p	TAGGTAGTTTCATGTTGTTGGG	22	5'	64.5971	84.6503	110.278
	pfu-miR-196b-5p	TAGGTAGTTTCAGGTTGTTGGG	22	5'	0	0.146581	1.39006
	pfu-miR-196d-3p	CCACAACACGAAACTGTCTTA	21	3'	0	3.95767	6.95029
	pfu-miR-196d-5p	TAGGTAGTTTTATGTTGTTGGGT	23	5'	8.98742	49.1045	33.8247
	pfu-miR-199-3p	ACAGTAGTCTGCACATTGGTT	21	3'	4839.45	2650.76	2573.23
	pfu-miR-199-5p	CCCAGTGTTCAGACTACCTGTTC	23	5'	29991.4	8667.64	8204.12
	pfu-miR-199a-3p	ACAGTAGTCTGCACATTGGTTAA	23	3'	158.403	54.9677	47.2619
	pfu-miR-199a-5p	CCCAGTGTTTAGACTACCTGTTC	23	5'	251.929	61.1241	52.8222
	pfu-miR-200a-3p	TAACACTGTCTGGTAACGATGTT	23	3'	9494.09	51478.4	32471.7
	pfu-miR-200a-5p	CATCTTACCTGACAGTGCTGGA	22	5'	133.969	406.981	332.224
	pfu-miR-200b-3p	TAATACTGCCTGGTAATGATGAT	23	3'	9423.03	41425.5	31985.7
	pfu-miR-200b-5p	CATCTTACGAGGCAGCATTGGA	22	5'	33.7028	128.844	134.836
	pfu-miR-200c-3p	TAATACTGCCTGGTAATGATG	21	3'	860.827	5072.05	3896.79
	pfu-miR-200c-5p	CATCTTACGAGGCAGTTTTGGA	22	5'	0	12.7525	31.9713
	pfu-miR-202-3p	AAAGAGGCATAGGGCATGGGAA	22	3'	6617.55	2253.24	2452.06
	pfu-miR-202-5p	TTCCTATGCATATACCTCTTT	21	5'	84944.6	94768.7	78428.4
	pfu-miR-203a-3p	GTGAAATGTTTAGGACCACTAGA	23	3'	48.8691	1.31922	2.78011
	pfu-miR-203b-3p	TTGAACTGTTAAGAACCACTGC	22	3'	1.68514	9.45444	12.5105
	pfu-miR-203b-5p	GTGAAATGTTTAGGACCACTTG	22	3'	96.0531	196.564	200.168
	pfu-miR-204a-5p	TTCCCTTTGTCATCCTATGCCT	22	5'	71.3377	76.8082	55.1389
	pfu-miR-204b-5p	TTCCCTTTGTCATCCTATGCCTGT	24	5'	0	1.75897	0.695029
	pfu-miR-205-3p	GATTTCAGTGGTGTGAAGCGTA	22	3'	1.68514	8.79483	11.1205
	pfu-miR-205-5p	TCCTTCATTCCACCGGAGTCTGT	23	5'	847.626	4671.81	4949.99
	pfu-miR-206-3p	TAGAATGTAAGGAAGTGTGTGG	22	3'	0.842571	0.439742	0
	pfu-miR-210-3p	CTGTGCGTGTGACAGCGGCT	20	3'	643.724	1511.83	1113.44
	pfu-miR-210-5p	AGCCACTGACTAACGCACACTG	22	5'	1247	751.079	763.141
	pfu-miR-212-3p	TAACAGTCTACAGTCATGGCT	21	3'	25.2771	554.221	282.182
	pfu-miR-212-5p	ACCTTGGCTCTAGACTGCTTACT	23	5'	372.416	1398.38	671.398
	pfu-miR-214-3p	TACAGCAGGCACAGACAGGCAGAT	24	3'	1.68514	0.879483	1.39006
	pfu-miR-214-3p	ACAGCAGGCACAGACAGGCAGT	22	3'	1471.13	581.338	553.243
	pfu-miR-214-5p	TGCCTGTCTACACTTGCTGTGC	22	5'	143.237	73.4368	88.9637
	pfu-miR-216a-5p	TAATCTCAGCTGGCAACTGTGA	22	5'	21.9068	252.192	41.7017
	pfu-miR-216b-5p	TAATCTCTGCAGGCAACTGTGA	22	5'	119.645	1281.63	251.6
	pfu-miR-217-3p	CTGTTCCTGATGCACTC	17	3'	0	0	1.39006
	pfu-miR-217-5p	TACTGCATCAGGAACTGATTGG	22	5'	57.2948	558.032	126.495
	pfu-miR-218a-1-3p	TCACATGGTTCCGTCAAGCACC	22	3'	3.37028	0.879483	0
	pfu-miR-218a-5p	TTGTGCTTGATCTAACCATGTG	22	5'	99.4234	28.5099	39.385
	pfu-miR-218b-5p	TTGTGCTTGATCTAACCATGCT	22	5'	35.388	80.1796	97.7674
	pfu-miR-219-1-3p	AGAATTGTGCCTGGACATCTGT	22	3'	0	1.97884	2.08509
	pfu-miR-219-5p	TGATTGTCCAAACGCAATTCTTG	23	5'	2.24686	9.38115	14.3639
	pfu-miR-221-3p	AGCTACATTGTCTGCTGGGTTT	22	3'	3872.46	2725.52	2536.85
	pfu-miR-221-5p	ACCTGGCATACAATGTAGATTT	22	5'	2096.32	401.924	398.946
	pfu-miR-222-3p	AGCTACATCTGGCTACTGGGTCTCC	25	3'	13.4811	3.95767	0
	pfu-miR-222-5p	TGCTCAGTAGTCAGTGTAGATC	22	5'	8454.36	1734.78	1556.86
	pfu-miR-222a-3p	AGCTACATCTGGCTACTGGGTCT	23	3'	7279.81	4423.14	3799.03
	pfu-miR-222a-5p	TGCTCAGTAGTCAGTGTAGG	20	5'	0	1.31922	2.78011
	pfu-miR-222b-3p	AGCTACATCTGATTACTGGGTC	22	3'	164.301	50.1305	88.9637
	pfu-miR-223-3p	TGTCAGTTTGTCAAATACCCCA	22	3'	443.192	166.662	504.591
	pfu-miR-223-5p	CGAGTATTTGACAGACTGT	19	5'	8.42571	0.879483	1.39006
	pfu-miR-301a-3p	CAGTGCAATAGTATTGTCAAAGC	23	3'	355.284	825.835	918.828
	pfu-miR-301b-3p	CAGTGCAATAGTATTGTCATTGC	23	3'	30.8943	22.207	13.9006
	pfu-miR-301b-5p	GCTTTGACGATGTTGCACTACT	22	5'	3.37028	17.1499	12.5105
	pfu-miR-301c-3p	CAGTGCAATAGTATTGTCATAGC	23	3'	169.918	241.198	276.621
	pfu-miR-301c-5p	GCTCTGACGATGTTGCACTACT	22	5'	23.592	46.1729	38.9216
	pfu-miR-338-1-5p	AACAATATCCTGATGCTGCCTGAGT	25	5'	35.388	12.7525	12.5105
	pfu-miR-338-3p	TCCAGCATCAGTGATTTTGTT	21	3'	487.006	313.536	305.118
	pfu-miR-338-5p	AACAATATCCTGGTGCTGA	19	5'	0	0.439742	0
	pfu-miR-363-3p	AATTGCACGGTATCCATCTGTA	22	3'	16.8514	0.439742	1.39006
	pfu-miR-365-1-5p	AGGGGCTTTTGGGGGCACTTGTGT	24	5'	0	0.439742	0
	pfu-mir-365-2-5p	GAGGCAGCAAGAAAAATGA	19	5'	0	3.07819	4.17017
	pfu-miR-365-3p	TAATGCCCCTGAAAATCCTTAT	22	3'	1717.72	851.047	620.892
	pfu-miR-365-5p	GAGGGACTTTTAGGGGCAGCT	21	5'	6.74057	3.07819	3.47514
	pfu-miR-375-3p	TTTGTTCGTTCGGCTCGCGTT	21	3'	133.969	243.837	180.707
	pfu-miR-375-5p	ACGCTGAGCCACACGCACAATAC	23	5'	0	0.219871	0
	pfu-miR-429-3p	TAATACTGTCTGGTAATGCCGTT	23	3'	128.913	851.12	459.414
	pfu-miR-429a-3p	TAATACTGTCTGGTAATGCCGT	22	3'	235.92	2513.6	1576.79
	pfu-miR-429a-5p	GTCTTACCAGACATGGTTAGA	21	5'	0	2.41858	1.39006
	pfu-miR-429b-3p	TAATACTGCCTGGTAATGCT	20	3'	3.932	71.4214	35.2148
	pfu-miR-429b-5p	GTCTTACCAGGCATGTTTAGA	21	5'	0	4.39742	11.1205
	pfu-miR-430a-3p	TAAGTGCTATTTGTTGGGGTAG	22	3'	76.9267	693.883	572.426
	pfu-miR-430c-3p	TAAGTGCTACTCTTTGGGG	19	3'	1.68514	15.8307	5.56023
	pfu-miR-430c-4-5p	ATTGATTTGGCCTTTGT	17	5'	0	0.439742	0
	pfu-miR-430i-3p	TAAGTGCTATTTGTTGGTGTAG	22	3'	0	1.17264	0.810867
	pfu-miR-451-3p	TTTAGTAATGGTAAGGGTTCT	21	3'	0	0.439742	2.78011
	pfu-miR-451-5p	AAACCGTTACCATTACTGAGT	21	5'	1314.41	2361.85	1192.67
	pfu-miR-454-3p	TAGTGCAATATTGCTTATAGGGTT	24	3'	43.8137	116.751	144.566
	pfu-miR-454a-3p	TAGTGCAATATTGCTCATAGGGT	23	3'	0	0.219871	3.47514
	pfu-miR-454a-5p	ACCCTATCAGTATTGTCTCTGC	22	5'	128.071	175.017	166.807
	pfu-miR-454b	TAGTGCAATATTGCTTATAGGGT	23	3'	1201.51	1112.77	1294.84
	pfu-miR-455a-5p	TATGTGCCCTTGGACTACATCG	22	5'	972.327	943.026	954.969
	pfu-miR-455b-3p	GCAGTCCATGGGCATATACACT	22	3'	199.689	144.675	140.396
	pfu-miR-455b-5p	TATGTGCCCTTGGACTACAT	20	5'	18.5366	31.8813	33.3614
	pfu-miR-456-3p	CAGGCTGGTTAGATGGTTGTCT	22	3'	2623.77	3291.91	2857.96
	pfu-miR-457a-3p	CCAGTATGTTTTGTGCTGCTCCC	23	3'	3.37028	7.03587	6.95029
	pfu-miR-457a-5p	TAGCAGCACATCAATATTGGCA	22	5'	906.606	1999.94	2004.46
	pfu-miR-458-3p	ATAGCTCTTTGAATGGTACTGC	22	3'	229.179	651.257	590.774
	pfu-miR-458-5p	AGCGCCATTTACAGAGCTATA	21	5'	0	3.07819	0
	pfu-miR-459-3p	CAGGAAATCTCTGTTACT	18	3'	1.68514	2.63845	1.39006
	pfu-miR-459-5p	TCAGTAACAAGGATTCATCCTGT	23	5'	205.587	1407.61	1153.75
	pfu-miR-460-3p	CACAGCGCATACAATGTGGATG	22	3'	0	1.75897	1.39006
	pfu-miR-460-5p	CCTGCATTGTACACACTGTGC	21	5'	0	5.71664	1.39006
	pfu-miR-462-5p	TAACGGAACCCATAATGCAGCTG	23	5'	61762.1	10366	16074.6
	pfu-miR-489-3p	TGACATCATATGTACGGCTGCT	22	3'	203.902	24.6255	44.4818
	pfu-miR-489-5p	TGGTCGTATGTATGACGTCATT	22	5'	28.6474	6.15638	20.8509
	pfu-miR-499-5p	TTAAGACTTGCAGTGATGTTT	21	5'	42.1285	36.4986	38.9216
	pfu-miR-551-3p	GCGACCCATCCTTGGTTTCTA	21	3'	1.68514	2.19871	1.39006
	pfu-miR-682-5p	TCTGGCACTGTGGGTCCTGCATGA	24	5'	0	0	1.39006
	pfu-miR-716a-3p	TAGTAGCAAATATTCAAACGAGAGC	25	3'	1081.86	190.408	186.268
	pfu-miR-716a-5p	AGGAGGGCCGCTGCGGT	17	5'	0	4.39742	2.78011
	pfu-miR-722-3p	TTTTGCAGAAACGTTTCAGATT	22	3'	34.5454	114.773	74.3681
	pfu-miR-722-5p	TTTGAAACGTTTTAGCCAAAA	21	5'	0	19.7884	12.5105
	pfu-miR-723-3p	AGACATCAGTTAAATCTGT	19	3'	0	2.19871	0
	pfu-miR-724-3p	CAGCCACACCTTCCTTTTAA	20	3'	0.842571	0.879483	1.39006
	pfu-miR-724-5p	TTAAAGGGAATTTGCGACTGTT	22	5'	7420.52	860.794	1116.22
	pfu-miR-725-3p	TTCAGTCATTGTTTCTGGTAGT	22	3'	11.796	9.67432	12.5105
	pfu-miR-725-5p	CTGAGATGAACAGCAGTT	18	5'	0	0.439742	0
	pfu-miR-727-3p	GTTGAGGCGAGTTGAAGACT	20	3'	10.1109	27.7037	105.644
	pfu-miR-727-5p	TCAGTCTTCAATTCCTCCCAGC	22	5'	4.21285	12.9724	35.4465
	pfu-miR-728-3p	ATACTAAGTACACTACGTTTTC	22	3'	6.74057	32.1011	129.275
	pfu-miR-730-3p	CACAGCGCCTGCAATGTGGA	20	3'	0	1.31922	1.39006
	pfu-miR-730-5p	TCCTCATTGTGCATGCTGTGTG	22	5'	1.68514	7.03587	9.7304
	pfu-miR-731-3p	CACCGGGAACTTCGTGTCAGCCA	23	3'	3650.02	877.724	1219.08
	pfu-miR-731-5p	AATGACACGTTTTCTCCCGGAT	22	5'	827.405	568.146	828.474
	pfu-miR-734-3p	CAAATGCTGCAGAATCGTACCGT	23	3'	26.9623	40.4562	47.2619
	pfu-miR-736-5p	TGTTTGTGTTCTGTTTATT	19	5'	0	7.03587	0
	pfu-miR-738-3p	CCCCGGCGCGGCGCCTCGGC	20	3'	30.3326	3.51793	8.34034
	pfu-mir-1302-1-5p	AAGTAAACAATGAACAATT	19	5'	0	3.95767	2.78011
	pfu-miR-1306-3p	TGGACGTTGGCTCTGGTGGTG	21	3'	6.74057	0.439742	1.39006
	pfu-miR-1306-5p	CCACCTCCCCTGCAAACGTCC	21	5'	1.68514	4.39742	6.95029
	pfu-miR-2187-3p	TTTACAGGCTATGCTAATCTAT	22	3'	28.6474	353.113	366.975
	pfu-miR-2187-5p	TTAATTAGTATAGCCTGTATT	21	5'	79.2017	1138.05	1071.73
	pfu-miR-2188-3p	GCTGTGTGAGGTTAGACCTATC	22	3'	25.2771	57.1664	44.4818
	pfu-miR-2188-5p	AAGGTCCAACCTCACATGTCC	21	5'	106.164	219.871	164.027
	pfu-miR-3074-5p	TGTTCCTGCTGAACTGAGCCAGT	23	5'	0.842571	9.67432	13.9006
	pfu-miR-3120-3p	CACAGCAAGTGTAGACAGGCAGT	23	3'	58.98	274.839	278.011
	pfu-miR-3120-5p	TGCCTGTCTGTGCCTGCTGTAC	22	5'	10.1109	26.8242	18.0707
	pfu-miR-3604-5p	TAACCAATGTGCAGACTACTGT	22	5'	0	0.659612	0
	pfu-miR-3618-3p	TGTCTACATTAATGAAAAGAAC	22	3'	0	0.439742	2.78011
	pfu-miR-3618-5p	GATTTCCAATAATTGAGACAGT	22	5'	40.4434	90.147	48.652
	pfu-miR-7132-3p	TGAGGAGTTTTGAGCAAGTAA	21	3'	10.1109	0.439742	1.39006
	pfu-mir-7132-5p	GACTTGGTCTAAGCTCCTCAGT	22	5'	21.9068	6.15638	12.5105
	pfu-miR-7147-5p	TGTACCATGCTGGTAGCCAGTA	22	5'	28.6474	43.0947	40.3117
	pfu-miR-7641-2-3p	TCGGGCCTGGTTAGTACTTGGA	22	3'	151.663	73.4368	154.296
	pfu-miR-7641-2-5p	CAGGGTCGGGCCTGGTTAG	19	5'	8.42571	158.747	184.878
NE = Actual miRNA count / Total count of clean reads * 1,000,000
