# Supplementary material for: Sex-Biased miRNAs in Gonad and Their Potential Roles for Testis Development in Yellow Catfish
Source: PLoS One. 2014 Sep 17;9(9):e107946. doi: 10.1371/journal.pone.0107946 (PMC4168133; doi:10.1371/journal.pone.0107946)
Supplement: Table S5 — Abundance and differential expression of co-expressed miRNAs in every two libraries. Fold change = log2 (sample 1 NE/sample 2 NE); Expression Level: High (The number of reads in the following reported miRNAs is higher than the average copy of the data set), Middle (The number of reads in the following reported miRNAs is higher than 10 and less than average copy of the data set), Low (The number of reads in the following reported miRNAs is less than 10). (XLS) [file pone.0107946.s006.xls]

## Sheet: S1-1
	Abundance and differential expression of miRNAs expressed both in every two libraries										P<0.05 &	Fold-change>1 / <-1
		Abundance and differential expression of miRNAs expressed both in XY and XX libraries											Abundance and differential expression of miRNAs expressed both in YY and XX libraries											Abundance and differential expression of miRNAs expressed both in XY and YY libraries
	Expression level	conserved miR				novel miR			Total miRNA			Expression level	conserved miR				novel miR			Total miRNA			Expression level	conserved miR				novel miR			Total miRNA
		high	middle	low	total	middle	low	total					high	middle	low	total	middle	low	total					high	middle	low	total	middle	low	total
	up-regulated	22	104	4	130	9	5	14	144			up-regulated	22	87	5	114	8	6	14	128			up-regulated	0	11	0	11	3	2	5	16
	down-regulated	24	30	1	55	4	1	5	60			down-regulated	25	26	0	51	3	0	3	54			down-regulated	1	9	0	10	2	0	2	12
		miRNA Name	sequence	# XY(NE)	# XX(NE)	Expression level	Fold-change (XY/XX)	P-value					miRNA Name	sequence	# YY(NE)	# XX(NE)	Expression level	Fold-change(YY/XY)	P-value					miRNA Name	sequence	# XY(NE)	# YY(NE)	Expression level	Fold-change(YY/XY)	P-value
		pfu-let-7a-2-3p	CTGTACAACCTCCTAGCTTTCC	59.585	8.42571	middle	2.82208	9.96822e-18					pfu-let-7a-2-3p	CTGTACAACCTCCTAGCTTTCC	44.4818	8.42571	middle	2.40035	4.86836e-13					pfu-miR-16-5p	TAGCAGCACGTAAATATTGGCG	9.0147	18.7658	middle	1.05775	0.0369259
		pfu-let-7c-2-3p	GTTAACTGTACAACCTTCTAGC	116.839	57.5195	middle	1.0224	1.30498e-14					pfu-let-7a-5p	TGAGGTAGTAGGTTGTATAGTT	9225.06	19717	high	-1.09581	2.50269e-42					pfu-miR-135c-5p	TATGGCTTTCTATTCCTATGTGA	237.9	97.0723	middle	-1.29322	4.67519e-12
		pfu-let-7d-5p	TGAGGTAGTTGGTTGTATGGTT	1283.69	2956.36	high	-1.20352	1.61116e-25					pfu-let-7d-5p	TGAGGTAGTTGGTTGTATGGTT	1044.91	2956.36	high	-1.50045	3.97519e-38					pfu-miR-141-3p	TAACACTGTCTGGTAACGATG	4832.76	1654.17	high	-1.54674	8.81779e-292
		pfu-let-7e-5p	TGAGGTAGTAGATTGAATAGTT	7607.42	38793	high	-2.35032	0					pfu-let-7e-5p	TGAGGTAGTAGATTGAATAGTT	6513.34	38793	high	-2.57432	0					pfu-miR-142a-3p	TGTAGTGTTTCCTACTTTATGG	163.364	407.634	middle	1.31919	8.02171e-31
		pfu-let-7f-1-3p	CTATACAATCTATTGCCTTCCT	21.5473	6.74057	middle	1.67657	5.55189e-05					pfu-let-7f-1-3p	CTATACAATCTATTGCCTTCCT	15.754	6.74057	middle	1.22477	0.00151931					pfu-miR-153c-3p	TTGCATAGTCACAAAAATGATC	75.3424	28.4962	middle	-1.40269	2.82566e-05
		pfu-let-7f-2-3p	CTATACAGTCTACTGTCTTTCT	2.19871	16.8514	middle	-2.93814	0.0157824					pfu-let-7f-2-3p	CTATACAGTCTACTGTCTTTCT	2.08509	16.8514	middle	-3.01469	0.0281768					pfu-miR-181c-3p	CTCGCTGGACAATGAATGAGAA	5.2769	13.9006	middle	1.39738	0.035839
		pfu-let-7g-1-3p	CTATACAGCCTACTGTCTTTCT	449.856	87.6274	middle	2.36001	1.64544e-105					pfu-let-7g-1-3p	CTATACAGCCTACTGTCTTTCT	377.401	87.6274	middle	2.10664	1.91114e-89					pfu-miR-192-5p	ATGACCTATGAATTGACAGCC	272.64	116.765	middle	-1.22339	2.24363e-12
		pfu-let-7g-5p	TGAGGTAGTAGTTTGTATAGTT	47082.4	16560.7	high	1.50742	0					pfu-let-7g-5p	TGAGGTAGTAGTTTGTATAGTT	36844.8	16560.7	high	1.15369	0					pfu-miR-193b-3p	AACTGGCCCGCAAAGTCCCGCT	376.859	93.1338	middle	-2.01665	7.21348e-36
		pfu-let-7h-3p	CTATACAACTTACTGCCTTCCT	685.264	98.8616	middle	2.79318	1.00014e-181					pfu-let-7h-3p	CTATACAACTTACTGCCTTCCT	539.806	98.8616	middle	2.44896	3.69111e-143					pfu-miR-200c-5p	CATCTTACGAGGCAGTTTTGGA	12.7525	31.9713	middle	1.326	0.00158472
		pfu-let-7h-5p	TGAGGTAGTAAGTTGTGTTGTT	12069.1	3270.86	high	1.88358	0					pfu-let-7h-5p	TGAGGTAGTAAGTTGTGTTGTT	10075.6	3270.86	high	1.62312	0					pfu-miR-212-5p	ACCTTGGCTCTAGACTGCTTACT	1398.38	671.398	middle	-1.05852	3.74589e-44
		pfu-let-7j-3p	CTGTACAGACTACTGCCTTGCT	751.518	365.676	middle	1.03924	2.86158e-87					pfu-let-7j-5p	TGAGGTAGTTGTTTGTACAGTT	17984.1	7058.5	high	1.34929	0					pfu-miR-216a-5p	TAATCTCAGCTGGCAACTGTGA	252.192	41.7017	middle	-2.59634	1.51733e-33
		pfu-let-7j-5p	TGAGGTAGTTGTTTGTACAGTT	22627.7	7058.5	high	1.68066	0					pfu-miR-7a-5p	TGGAAGACTAGTGATTTTGTTGT	958.56	199.689	middle	2.26311	1.85467e-238					pfu-miR-216b-5p	TAATCTCTGCAGGCAACTGTGA	1281.63	251.6	middle	-2.34877	3.4465e-145
		pfu-miR-7a-5p	TGGAAGACTAGTGATTTTGTTGT	1225.85	199.689	middle	2.61796	0					pfu-miR-7b-3p	CAACAAATCACGGTCTGCCCCA	59.7725	8.42571	middle	2.82661	3.18858e-19					pfu-miR-217-5p	TACTGCATCAGGAACTGATTGG	558.032	126.495	middle	-2.14127	6.25613e-57
		pfu-miR-7b-3p	CAACAAATCACGGTCTGCCCCA	83.9906	8.42571	middle	3.31736	9.74962e-27					pfu-miR-7b-5p	TGGAAGACTTGTGATTTTGTTGT	16097.7	6115.94	high	1.39621	0					pfu-miR-223-3p	TGTCAGTTTGTCAAATACCCCA	166.662	504.591	middle	1.59819	4.42545e-48
		pfu-miR-7b-5p	TGGAAGACTTGTGATTTTGTTGT	17319.8	6115.94	high	1.50178	0					pfu-miR-9-3p	TAAAGCTAGAGAACCGAATGTA	11208.5	1670.82	high	2.74597	0					pfu-miR-429b-3p	TAATACTGCCTGGTAATGCT	71.4214	35.2148	middle	-1.02017	0.00333491
		pfu-miR-9-3p	TAAAGCTAGAGAACCGAATGTA	15032.3	1670.82	high	3.16944	0					pfu-miR-9-1-3p	TAAAGCTAGATAACCGAAAGTA	27.4305	1.01109	middle	4.7618	1.49585e-11					pfu-miR-489-5p	TGGTCGTATGTATGACGTCATT	6.15638	20.8509	middle	1.75995	0.00172237
		pfu-miR-9-1-3p	TAAAGCTAGATAACCGAAAGTA	28.935	1.01109	middle	4.83884	1.18989e-11					pfu-miR-9-5p	TCTTTGGTTATCTAGCTGTATG	2286	350.991	high	2.70332	0					pfu-miR-727-3p	GTTGAGGCGAGTTGAAGACT	27.7037	105.644	middle	1.93106	9.99833e-14
		pfu-miR-9-5p	TCTTTGGTTATCTAGCTGTATG	2794.77	350.991	high	2.99322	0					pfu-miR-9b-3p	TAAAGCTAGAGAACCGAA	12.5105	0.842571	middle	3.8922	1.41486e-05					pfu-miR-727-5p	TCAGTCTTCAATTCCTCCCAGC	12.9724	35.4465	middle	1.4502	0.000438722
		pfu-miR-9b-3p	TAAAGCTAGAGAACCGAA	23.5262	0.842571	middle	4.80333	1.26489e-09					pfu-miR-10a-5p	TACCCTGTAGATCCGAATTTGT	3119.29	30575.2	high	-3.29307	0					pfu-miR-728-3p	ATACTAAGTACACTACGTTTTC	32.1011	129.275	middle	2.00975	2.8809e-17
		pfu-miR-10a-3p	CAAATTCGTGTCTTGGGGAAT	33.8601	15.1663	middle	1.15872	1.05085e-05					pfu-miR-10b-2-3p	CAAATACGTCTCTACAGGAAT	51.4321	11.796	middle	2.12437	2.24291e-13					pfu-miR-1246-3p	AAATTGATTTTTGGAGCAGG	25.505	157.076	middle	2.62261	5.94434e-27
		pfu-miR-10a-5p	TACCCTGTAGATCCGAATTTGT	3384.54	30575.2	high	-3.17533	0					pfu-miR-10c-3p	CAAATTCGTATCTAGGGGAGT	6.95029	1.68514	low	2.0442	0.0125479					pfu-miR-7641-2-3p	TCGGGCCTGGTTAGTACTTGGA	73.4368	154.296	middle	1.07113	8.85759e-10
		pfu-miR-10b-2-3p	CAAATACGTCTCTACAGGAAT	60.2446	11.796	middle	2.35254	4.40444e-15					pfu-miR-10c-5p	TACCCTGTAGATCCGGATTTGT	6317.46	28043.4	high	-2.15025	0					pfu-miR-novel5	TCCATCTCCCCCACTGTAG	3.07819	11.1205	middle	1.85306	0.0291448
		pfu-miR-10c-3p	CAAATTCGTATCTAGGGGAGT	9.23457	1.68514	low	2.45418	0.00390331					pfu-miR-10d-5p	TACCCTGTAGAACCGAATTTGT	12476.6	40681.4	high	-1.70515	0					pfu-miR-novel13	GTTATTGAACTGGATGCTC	13.1922	45.8719	middle	1.79792	2.58552e-06
		pfu-miR-10c-5p	TACCCTGTAGATCCGGATTTGT	5789.97	28043.4	high	-2.27604	0					pfu-miR-15a-3p	CAGGCCGTACTGTGCTGCAGCA	132.055	30.3326	middle	2.1222	6.6762e-33					pfu-miR-novel21	TCACATCTGCGTGGCATGGAGTCAACC	12.3128	36.1415	middle	1.5535	0.000132385
		pfu-miR-10d-5p	TACCCTGTAGAACCGAATTTGT	11234.4	40681.4	high	-1.85645	0					pfu-miR-15a-5p	TAGCAGCACAGAATGGTTTGTG	1368.51	563.68	middle	1.27966	1.56025e-216					pfu-miR-novel31	TTGTTTTGGAGTGGTTTGT	0.439742	6.95029	low	3.98234	0.00549365
		pfu-miR-15a-3p	CAGGCCGTACTGTGCTGCAGCA	127.085	30.3326	middle	2.06686	3.88186e-28					pfu-miR-15b-5p	TAGCAGCACATCATGGTTTGTA	1520.72	561.152	middle	1.43829	4.65757e-264					pfu-miR-novel77	CAGTAGACTCAGGTGTGGCTTC	64.2023	29.1912	middle	-1.13709	0.00171035
		pfu-miR-15a-5p	TAGCAGCACAGAATGGTTTGTG	1350.89	563.68	middle	1.26096	2.0171e-183					pfu-miR-16-5p	TAGCAGCACGTAAATATTGGCG	18.7658	103.636	middle	-2.46535	1.04505e-06					pfu-miR-novel78	GTTTGAACCTGAGGCTT	0.879483	6.95029	low	2.98234	0.0313948
		pfu-miR-15b-5p	TAGCAGCACATCATGGTTTGTA	1387.38	561.152	middle	1.3059	2.59781e-194					pfu-miR-16c-5p	TAGCAGCATGTAAATATTGGAG	8526.15	4150.5	high	1.03861	0					pfu-miR-novel96	TAAAGTTGATGTGAATAG	471.843	70.8929	middle	-2.73459	1.51348e-65
		pfu-miR-16-5p	TAGCAGCACGTAAATATTGGCG	9.0147	103.636	middle	-3.5231	4.01565e-13					pfu-miR-17a-3p	CTGCAGTGGAGGCACTTCTAGC	25.7161	6.74057	middle	1.93173	5.17226e-07					pfu-miR-novel98	TTACAATTAAAGGATATTTCTT	39.137	998.061	middle	4.67252	6.02496e-263
		pfu-miR-17a-3p	CTGCAGTGGAGGCACTTCTAGC	34.5197	6.74057	middle	2.35648	2.02333e-09					pfu-miR-17a-5p	CAAAGTGCTTACAGTGCAGGTAG	1905.77	642.882	middle	1.56775	0
		pfu-miR-17a-5p	CAAAGTGCTTACAGTGCAGGTAG	2020.76	642.882	middle	1.65227	0					pfu-miR-18-2-3p	TACTGCCCTAAGTGCTCCTTCT	10.4254	3.37028	middle	1.62916	0.00295684
		pfu-miR-18-2-3p	TACTGCCCTAAGTGCTCCTTCT	14.2916	3.37028	middle	2.08423	0.000236293					pfu-miR-18a-3p	GTGAAGTAGACTAGCACCTA	20.1558	3.37028	middle	2.58026	5.6666e-07
		pfu-miR-18a-3p	GTGAAGTAGACTAGCACCTA	24.8454	3.37028	middle	2.88204	2.53862e-08					pfu-miR-18a-5p	TAAGGTGCATCTAGTGCAGAT	171.672	37.0731	middle	2.21121	1.53579e-43
		pfu-miR-18a-5p	TAAGGTGCATCTAGTGCAGAT	213.275	37.0731	middle	2.52427	1.30148e-53					pfu-miR-18b-5p	TAAGGTGCATTTAGTGCAGAT	477.485	70.776	middle	2.75412	2.01655e-137
		pfu-miR-18b-5p	TAAGGTGCATTTAGTGCAGAT	590.133	70.776	middle	3.05971	4.27649e-167					pfu-miR-18c-5p	TAAGGTGCATCTTGTGTAGT	93.1338	8.42571	middle	3.46644	1.42127e-32
		pfu-miR-18c-5p	TAAGGTGCATCTTGTGTAGT	104.219	8.42571	middle	3.62867	1.88837e-34					pfu-miR-19a-3p	TGTGCAAATCTATGCAAAACTGA	3020.71	1464.53	high	1.04445	0
		pfu-miR-19b-5p	AGTTTTGCTGGTTTGCATTCTGC	91.906	45.4988	middle	1.01433	5.56091e-12					pfu-miR-20a-3p	ACTGCAGTGTGAGCACTTGAA	157.076	72.4611	middle	1.11619	7.08782e-24
		pfu-miR-19c-3p	TGTGCAAATCCATGCAAAACT	987.989	459.622	middle	1.10405	4.17803e-120					pfu-miR-20b-5p	CAAAGTGCTCACAGTGCAGGTAG	76.4531	13.4811	middle	2.50363	4.68559e-22
		pfu-miR-20a-3p	ACTGCAGTGTGAGCACTTGAA	170.62	72.4611	middle	1.23551	2.39171e-24					pfu-miR-21-3p	CGACAACAGTCTGTAGGCTGA	1055.05	5269.44	high	-2.32033	5.12283e-246
		pfu-miR-20b-5p	CAAAGTGCTCACAGTGCAGGTAG	75.7821	13.4811	middle	2.49092	3.30881e-20					pfu-miR-214-3p	ACAGCAGGCACAGACAGGCAGT	553.243	1471.13	middle	-1.41094	1.43934e-15
		pfu-miR-21-3p	CGACAACAGTCTGTAGGCTGA	1084.84	5269.44	high	-2.28016	8.63522e-290					pfu-miR-21-5p	TAGCTTATCAGACTGGTGTTGGC	23828.4	116828	high	-2.29363	0
		pfu-miR-21-5p	TAGCTTATCAGACTGGTGTTGGC	18280.5	116828	high	-2.676	0					pfu-miR-22-3p	AAGCTGCCAGCTGAAGAACTGC	111.205	952.105	middle	-3.0979	2.18287e-79
		pfu-miR-22-3p	AAGCTGCCAGCTGAAGAACTGC	87.0688	952.105	middle	-3.45089	5.81359e-106					pfu-miR-22a-3p	AAGCTGCCAGCTGAAGAACTGT	12999.4	36737.5	high	-1.49881	0
		pfu-miR-22a-3p	AAGCTGCCAGCTGAAGAACTGT	15438.5	36737.5	high	-1.25072	0					pfu-miR-22b-3p	AAGCTGCCAGCTGAAGAGCTGT	3089.63	1215.55	high	1.34583	0
		pfu-miR-22a-5p	AGTTCTTCTCTGGCAAACTTTA	823.856	353.037	middle	1.22257	1.15681e-109					pfu-miR-24-5p	TGCCTACTGAGCTGATTACAGT	113.985	42.1285	middle	1.43597	2.87042e-21
		pfu-miR-22b-3p	AAGCTGCCAGCTGAAGAGCTGT	3702.92	1215.55	high	1.60705	0					pfu-miR-24b-3p	TGGCTCAGTTCAGCAGGAACC	12.5105	3.37028	middle	1.8922	0.000254132
		pfu-miR-24-5p	TGCCTACTGAGCTGATTACAGT	133.242	42.1285	middle	1.66118	1.62706e-24					pfu-miR-26a-3-3p	CCTGTTCTTGGTTACTTGTACT	734.645	92.6828	middle	2.98667	1.13027e-222
		pfu-miR-24b-3p	TGGCTCAGTTCAGCAGGAACC	6.81599	3.37028	middle	1.01605	0.0494875					pfu-miR-27b-3p	TTCACAGTGGCTAAGTTCTGC	18503.3	49549.2	high	-1.42108	0
		pfu-miR-26a-3-3p	CCTGTTCTTGGTTACTTGTACT	471.183	92.6828	middle	2.34591	8.53797e-110					pfu-miR-29a-3p	TAGCACCATTTGAAATCGGTT	948.946	379.157	middle	1.32353	8.9227e-155
		pfu-miR-26a-5p	TTCAAGTAATCCAGGATAGGCT	63354.1	28697.1	high	1.14253	0					pfu-miR-29b-3p	TAGCACCATTTGAAATCAGTGT	152.443	55.6097	middle	1.45486	6.33766e-28
		pfu-miR-27b-3p	TTCACAGTGGCTAAGTTCTGC	18726.8	49549.2	high	-1.40376	0					pfu-miR-30b-5p	TGTAAACATCCTACACTCAGCT	16430.2	7589.88	high	1.11421	0
		pfu-miR-27e-3p	TTCACAGTGGCTAAGTTCAGC	317.274	141.692	middle	1.16297	2.34605e-41					pfu-miR-30e-3p	CTTTCAGTCGGATGTTTGCAGC	4959.03	11523.6	high	-1.21646	4.5489e-52
		pfu-miR-29a-3p	TAGCACCATTTGAAATCGGTT	915.689	379.157	middle	1.27206	4.735e-126					pfu-miR-31-5p	TGGCAAGATGTTGGCATAGCTGT	2.78011	158.403	middle	-5.83231	2.80804e-26
		pfu-miR-29b-3p	TAGCACCATTTGAAATCAGTGT	127.672	55.6097	middle	1.19903	4.60193e-18					pfu-miR-34b-5p	AGGCAGTGTTGTTAGCTGATTGT	27.8011	10.1109	middle	1.45924	3.20793e-06
		pfu-miR-92a-3p	TATTGCACTTGTCCCGGCCTGT	10907.8	24702.5	high	-1.1793	4.8272e-185					pfu-miR-34c-5p	AGGCAGTGTAGTTAGCTGATTG	4.17017	57.2948	middle	-3.78023	1.49219e-07
		pfu-miR-92b-3p	TATTGCACTCGTCCCGGCCTCC	1917.27	387.583	high	2.30648	0					pfu-miR-92a-3p	TATTGCACTTGTCCCGGCCTGT	11415.6	24702.5	high	-1.11365	6.24086e-60
		pfu-miR-96-5p	TTTGGCACTAGCACATTTTTGCT	205.359	40.4434	middle	2.34417	7.40316e-49					pfu-miR-92b-3p	TATTGCACTCGTCCCGGCCTCC	2775.02	387.583	high	2.83992	0
		pfu-miR-98-5p	TGAGGTAGTAAGTTGTATTGTT	4.83716	97.7382	middle	-4.33669	4.98391e-15					pfu-miR-96-5p	TTTGGCACTAGCACATTTTTGCT	233.53	40.4434	middle	2.52963	7.96148e-65
		pfu-miR-99a-5p	AACCCGTAGATCCGAACTTGC	81.3522	280.576	middle	-1.78614	3.24133e-10					pfu-miR-98-5p	TGAGGTAGTAAGTTGTATTGTT	12.5105	97.7382	middle	-2.96578	1.4038e-08
		pfu-miR-99-2-3p	CAAGCTCGCTTCTGTGGGTCT	562.43	99.4234	middle	2.50002	7.7962e-138					pfu-miR-99-2-3p	CAAGCTCGCTTCTGTGGGTCT	468.449	99.4234	middle	2.23624	1.61729e-116
		pfu-miR-100-5p	AACCCGTAGATCCGAACTTGTG	67035.7	143814	high	-1.10121	0					pfu-miR-99a-5p	AACCCGTAGATCCGAACTTGC	90.3537	280.576	middle	-1.63474	2.8309e-06
		pfu-miR-101-3p	TACAGTACTGTGATAACTGAAGA	40.0165	141.552	middle	-1.82266	5.41992e-06					pfu-miR-100-5p	AACCCGTAGATCCGAACTTGTG	55763	143814	high	-1.36683	0
		pfu-miR-101a-3p	TACAGTACTGTGATAACTGAAG	6427.7	13253.6	high	-1.04401	4.20881e-54					pfu-miR-101-3p	TACAGTACTGTGATAACTGAAGA	40.3117	141.552	middle	-1.81206	7.34409e-05
		pfu-miR-101a-5p	TCAGTTATCACAGTGCTGATGC	32.5409	11.796	middle	1.46396	1.72883e-06					pfu-miR-101a-3p	TACAGTACTGTGATAACTGAAG	6524.93	13253.6	high	-1.02235	2.35793e-15
		pfu-miR-101b-3p	GTACAGTACTATGATAACTGAA	3424.27	1112.19	high	1.62239	0					pfu-miR-101a-5p	TCAGTTATCACAGTGCTGATGC	31.9713	11.796	middle	1.43848	7.14622e-07
		pfu-miR-103-3p	AGCAGCATTGTACAGGGCTATGA	29327.7	6677.23	high	2.13494	0					pfu-miR-101b-3p	GTACAGTACTATGATAACTGAA	2927.46	1112.19	high	1.39624	0
		pfu-miR-103-5p	AGCCTCTTTACGGTGCTGCCTTG	642.682	87.6274	middle	2.87465	3.80968e-174					pfu-miR-103-3p	AGCAGCATTGTACAGGGCTATGA	28494.2	6677.23	high	2.09335	0
		pfu-miR-107-5p	AGCTTCTTTACAGTGTTGCCTTG	10.1141	5.05543	middle	1.00046	0.0309087					pfu-miR-103-5p	AGCCTCTTTACGGTGCTGCCTTG	551.158	87.6274	middle	2.65301	2.15605e-154
		pfu-miR-107a-3p	AGCAGCATTGTACAGGGCTAT	1897.45	199.83	middle	3.24722	0					pfu-miR-107a-3p	AGCAGCATTGTACAGGGCTAT	1024.82	199.83	middle	2.35853	9.21225e-263
		pfu-miR-107b-3p	AGCAGCATTGTACAGGGCT	1555.33	284.087	middle	2.45282	0					pfu-miR-107b-3p	AGCAGCATTGTACAGGGCT	907.128	284.087	middle	1.67497	1.30523e-178
		pfu-miR-124-3p	TAAGGCACGCGGTGAATGCC	18.1027	1.68514	middle	3.42526	2.07877e-06					pfu-miR-124-3p	TAAGGCACGCGGTGAATGCC	15.5223	1.68514	middle	3.2034	4.63303e-06
		pfu-miR-124b-3p	TAAGGCACGCGGTGAATGCTAA	15.6108	5.05543	middle	1.62664	0.000462438					pfu-miR-124b-3p	TAAGGCACGCGGTGAATGCTAA	22.2409	5.05543	middle	2.13731	1.42165e-06
		pfu-miR-125a-2-3p	CAGGTGAGGTCCTTGGGAAT	26.3845	5.05543	middle	2.38379	2.01337e-07					pfu-miR-125a-2-3p	CAGGTGAGGTCCTTGGGAAT	15.2906	5.05543	middle	1.59674	0.000540979
		pfu-miR-125c-5p	TCCCTGAGACCCTAACTCGTGA	7525.7	2329.99	high	1.6915	0					pfu-miR-125c-5p	TCCCTGAGACCCTAACTCGTGA	5152.36	2329.99	high	1.14491	0
		pfu-miR-128-3p	TCACAGTGAACCGGTCTCTTT	4387.16	1168.65	high	1.90845	0					pfu-miR-128-3p	TCACAGTGAACCGGTCTCTTT	3862.27	1168.65	high	1.72461	0
		pfu-miR-129-3p	AAGCCCTTACCCCAAAAAGTAT	41.6655	1.68514	middle	4.62791	7.94673e-16					pfu-miR-129-3p	AAGCCCTTACCCCAAAAAGTAT	31.2763	1.68514	middle	4.21413	2.9807e-12
		pfu-miR-129-5p	CTTTTTGCGGTCTGGGCTTGC	54.0516	10.813	middle	2.32157	6.06832e-14					pfu-miR-129-5p	CTTTTTGCGGTCTGGGCTTGC	39.0374	10.813	middle	1.85209	3.98497e-10
		pfu-miR-130a-3p	CAGTGCAATGTTAAAAGGGCAT	271.321	561.152	middle	-1.04839	0.00129643					pfu-miR-130a-3p	CAGTGCAATGTTAAAAGGGCAT	251.6	561.152	middle	-1.15726	0.0053696
		pfu-miR-130a-5p	GCCCTTTTTCTGTTGTACTACT	51.2299	19.3791	middle	1.40248	3.68802e-09					pfu-miR-130a-5p	GCCCTTTTTCTGTTGTACTACT	54.2122	19.3791	middle	1.48411	3.863e-11
		pfu-miR-132-2-5p	ACCGTGGCTTTAGATTGTTACT	796.812	131.441	middle	2.59982	1.28217e-200					pfu-miR-132-2-5p	ACCGTGGCTTTAGATTGTTACT	462.194	131.441	middle	1.81408	5.77414e-98
		pfu-miR-132-3p	TAACAGTCTACAGCCATGGTCG	225.514	10.1109	middle	4.47924	8.32679e-81					pfu-miR-132-3p	TAACAGTCTACAGCCATGGTCG	127.885	10.1109	middle	3.66087	3.04987e-45
		pfu-miR-133a-3p	TTGGTCCCCTTCAACCAGCTGT	682.919	335.062	middle	1.02728	1.20977e-78					pfu-miR-133a-5p	AGCTGGTAAAATGGAACCAAAT	44.4818	9.26828	middle	2.26284	1.86944e-12
		pfu-miR-133a-5p	AGCTGGTAAAATGGAACCAAAT	34.08	9.26828	middle	1.87855	7.82246e-08					pfu-miR-135a-5p	TATGGCTTTTTATTCCTATCTGAA	33.1297	7.30228	middle	2.18171	1.60467e-09
		pfu-miR-135a-5p	TATGGCTTTTTATTCCTATCTGAA	44.194	7.30228	middle	2.59743	1.38159e-12					pfu-miR-135b-3p	TATAGGGATGGAAGCCATGCA	1747.3	242.66	middle	2.84812	0
		pfu-miR-135b-3p	TATAGGGATGGAAGCCATGCA	1941.9	242.66	middle	3.00046	0					pfu-miR-135b-5p	TATGGCTTTTTATTCCTATCTGA	10676.3	1794.68	high	2.57262	0
		pfu-miR-135b-5p	TATGGCTTTTTATTCCTATCTGA	12767.7	1794.68	high	2.8307	0					pfu-miR-135c-5p	TATGGCTTTCTATTCCTATGTGA	97.0723	41.8477	middle	1.21391	3.76254e-16
		pfu-miR-135c-5p	TATGGCTTTCTATTCCTATGTGA	237.9	41.8477	middle	2.50714	2.61342e-59					pfu-miR-137-3p	TATTGCTTGAGAATACGCGTAG	27.1061	12.6386	middle	1.10079	4.78983e-05
		pfu-miR-138-5p	AGCTGGTGTTGTGAATCAGGCCG	122.248	40.4434	middle	1.59584	5.03693e-22					pfu-miR-138-5p	AGCTGGTGTTGTGAATCAGGCCG	109.815	40.4434	middle	1.44109	7.2905e-21
		pfu-miR-140-5p	CAGTGGTTTTACCCTATGGTAG	622.674	193.791	middle	1.68397	7.11396e-110					pfu-miR-139-5p	TCTACAGTGCATGTGTCTCCAGT	505.981	1041.42	middle	-1.04139	0.0156831
		pfu-miR-141-3p	TAACACTGTCTGGTAACGATG	4832.76	1828.38	high	1.40228	0					pfu-miR-140-5p	CAGTGGTTTTACCCTATGGTAG	599.115	193.791	middle	1.62833	7.29778e-116
		pfu-miR-141-5p	CATCTTACCTGACAGTGC	7.69548	2.52771	low	1.60618	0.0261112					pfu-miR-144-3p	CTACAGTATAGATGATGTACT	422.577	170.199	middle	1.31199	1.15365e-69
		pfu-miR-144-3p	CTACAGTATAGATGATGTACT	589.693	170.199	middle	1.79274	4.15625e-110					pfu-miR-146a-5p	TGAGAACTGAATTCCATAGATGG	24559.5	511348	high	-4.37995	0
		pfu-miR-146a-5p	TGAGAACTGAATTCCATAGATGG	18965.6	511348	high	-4.75285	0					pfu-miR-146b-3p	CCCACGGAGTTCAGTTCTTAAT	200.168	1322.84	middle	-2.72435	1.39798e-87
		pfu-miR-146b-3p	CCCACGGAGTTCAGTTCTTAAT	164.024	1322.84	middle	-3.01166	5.22519e-121					pfu-miR-146b-5p	TGAGAACTGAATTCCAAGGGTGT	2047.55	20240.2	high	-3.30525	0
		pfu-miR-146b-5p	TGAGAACTGAATTCCAAGGGTGT	1532.06	20240.2	high	-3.72368	0					pfu-miR-148-3p	TCAGTGCATTACAGAACTTTGT	3847.68	32369.9	high	-3.07259	0
		pfu-miR-148-3p	TCAGTGCATTACAGAACTTTGT	4906.64	32369.9	high	-2.72185	0					pfu-miR-152-3p	TCAGTGCATAACAGAACTTTGT	5369.79	14033.9	high	-1.38597	8.95842e-125
		pfu-miR-150-5p	TCTCCCAATCCTTGTACCAGTGT	316.614	719.556	middle	-1.18438	7.89812e-07					pfu-miR-153a-3p	TTGCATAGTCACAAAAGTGATC	27.1061	1.68514	middle	4.00768	1.42352e-10
		pfu-miR-152-3p	TCAGTGCATAACAGAACTTTGT	6129.56	14033.9	high	-1.19506	5.56771e-112					pfu-miR-153b-3p	TTGCATAGTCACAAAAATGAGC	6348.39	935.254	high	2.76296	0
		pfu-miR-153a-3p	TTGCATAGTCACAAAAGTGATC	18.6157	1.68514	middle	3.46558	8.69134e-07					pfu-miR-153b-5p	TCATTTTTGTGGTTTGCAGCT	318.323	43.8137	middle	2.86104	1.54304e-94
		pfu-miR-153b-3p	TTGCATAGTCACAAAAATGAGC	8659.98	935.254	high	3.21093	0					pfu-miR-153c-3p	TTGCATAGTCACAAAAATGATC	28.4962	13.4811	middle	1.07983	2.56504e-05
		pfu-miR-153b-5p	TCATTTTTGTGGTTTGCAGCT	496.908	43.8137	middle	3.50353	6.37173e-154					pfu-miR-155-5p	TTAATGCTAATCGTGATAGGGGT	189.048	903.236	middle	-2.25635	6.15023e-41
		pfu-miR-153c-3p	TTGCATAGTCACAAAAATGATC	75.3424	13.4811	middle	2.48252	7.45648e-20					pfu-miR-181a-3p	ACCATCGACCGTTGACTGTACC	105.181	445.72	middle	-2.08326	1.82835e-17
		pfu-miR-155-5p	TTAATGCTAATCGTGATAGGGGT	100.261	903.236	middle	-3.17134	8.22728e-90					pfu-miR-181a-5p	AACATTCAACGCTGTCGGTGAGT	1586.06	5451.57	high	-1.78123	1.84337e-126
		pfu-miR-181a-3p	ACCATCGACCGTTGACTGTACC	92.8588	445.72	middle	-2.26303	1.63782e-25					pfu-miR-181b-5p	AACATTCATTGCTGTCGGTGGGT	275.695	698.07	middle	-1.3403	1.0221e-06
		pfu-miR-181a-5p	AACATTCAACGCTGTCGGTGAGT	1309.83	5451.57	high	-2.05729	2.31957e-241					pfu-miR-182-5p	TTTGGCAATAGTAGAACTCACACT	175.147	47.184	middle	1.8922	2.00357e-39
		pfu-miR-181b-5p	AACATTCATTGCTGTCGGTGGGT	214.547	698.07	middle	-1.70208	1.3283e-20					pfu-miR-183-5p	TATGGCACTGGTAGAATTCACT	629.696	60.6651	middle	3.37572	3.44527e-206
		pfu-miR-182-5p	TTTGGCAATAGTAGAACTCACACT	176.776	47.184	middle	1.90555	4.73408e-36					pfu-miR-187-1-5p	GGCTGCAACACAGGACATGGGAGC	6.95029	1.68514	low	2.0442	0.0125479
		pfu-miR-183-5p	TATGGCACTGGTAGAATTCACT	565.068	60.6651	middle	3.21949	1.52857e-165					pfu-miR-187-3p	TCGTGTCTTGTGTTGCAGCCAGT	11.1205	3.37028	middle	1.72227	0.00132507
		pfu-miR-187-3p	TCGTGTCTTGTGTTGCAGCCAGT	8.35509	3.37028	middle	1.30979	0.0261112					pfu-miR-192-5p	ATGACCTATGAATTGACAGCC	116.765	1088.6	middle	-3.2208	4.25831e-96
		pfu-miR-190a-3p	ACTATATATCAAACATATTCCT	54.528	16.8514	middle	1.69413	5.32014e-11					pfu-miR-193a-3p	AACTGGCCTACAAAGTCCCAGT	123.715	45.4988	middle	1.44312	2.52005e-23
		pfu-miR-192-5p	ATGACCTATGAATTGACAGCC	272.64	1088.6	middle	-1.99741	4.06567e-46					pfu-miR-194a-5p	TGTAACAGCAACTCCATG	23.631	82.5719	middle	-1.80497	0.00447262
		pfu-miR-193a-3p	AACTGGCCTACAAAGTCCCAGT	154.349	45.4988	middle	1.7623	1.59161e-29					pfu-miR-196d-5p	TAGGTAGTTTTATGTTGTTGGGT	33.8247	8.98742	middle	1.9121	1.31887e-08
		pfu-miR-193b-3p	AACTGGCCCGCAAAGTCCCGCT	376.859	96.0531	middle	1.97212	7.15211e-77					pfu-miR-199-5p	CCCAGTGTTCAGACTACCTGTTC	8204.12	29991.4	high	-1.87013	0
		pfu-miR-194a-5p	TGTAACAGCAACTCCATG	29.0229	82.5719	middle	-1.50846	0.00839162					pfu-miR-199a-3p	ACAGTAGTCTGCACATTGGTTAA	47.2619	158.403	middle	-1.74485	0.000102467
		pfu-miR-196d-5p	TAGGTAGTTTTATGTTGTTGGGT	49.1045	8.98742	middle	2.44988	3.91484e-13					pfu-miR-199a-5p	CCCAGTGTTTAGACTACCTGTTC	52.8222	251.929	middle	-2.2538	1.25219e-18
		pfu-miR-199-5p	CCCAGTGTTCAGACTACCTGTTC	8667.64	29991.4	high	-1.79084	0					pfu-miR-200a-3p	TAACACTGTCTGGTAACGATGTT	32471.7	9494.09	high	1.77408	0
		pfu-miR-199a-3p	ACAGTAGTCTGCACATTGGTTAA	54.9677	158.403	middle	-1.52695	0.000225384					pfu-miR-200a-5p	CATCTTACCTGACAGTGCTGGA	332.224	133.969	middle	1.31026	1.04782e-54
		pfu-miR-199a-5p	CCCAGTGTTTAGACTACCTGTTC	61.1241	251.929	middle	-2.0432	1.27344e-17					pfu-miR-200b-3p	TAATACTGCCTGGTAATGATGAT	31985.7	9423.03	high	1.76316	0
		pfu-miR-200a-3p	TAACACTGTCTGGTAACGATGTT	51478.4	9494.09	high	2.43886	0					pfu-miR-200b-5p	CATCTTACGAGGCAGCATTGGA	134.836	33.7028	middle	2.00026	7.25334e-32
		pfu-miR-200a-5p	CATCTTACCTGACAGTGCTGGA	406.981	133.969	middle	1.60306	2.01661e-69					pfu-miR-200c-3p	TAATACTGCCTGGTAATGATG	3896.79	860.827	high	2.17849	0
		pfu-miR-200b-3p	TAATACTGCCTGGTAATGATGAT	41425.5	9423.03	high	2.13626	0					pfu-miR-202-3p	AAAGAGGCATAGGGCATGGGAA	2452.06	6617.55	high	-1.4323	6.47849e-69
		pfu-miR-200b-5p	CATCTTACGAGGCAGCATTGGA	128.844	33.7028	middle	1.93469	8.26477e-27					pfu-miR-203a-3p	GTGAAATGTTTAGGACCACTAGA	2.78011	48.8691	middle	-4.13571	6.66523e-07
		pfu-miR-200c-3p	TAATACTGCCTGGTAATGATG	5072.05	860.827	high	2.55878	0					pfu-miR-203b-3p	TTGAACTGTTAAGAACCACTGC	12.5105	1.68514	middle	2.8922	7.10608e-05
		pfu-miR-202-3p	AAAGAGGCATAGGGCATGGGAA	2253.24	6617.55	high	-1.5543	5.74217e-139					pfu-miR-203b-5p	GTGAAATGTTTAGGACCACTTG	200.168	96.0531	middle	1.05931	1.09816e-28
		pfu-miR-203a-3p	GTGAAATGTTTAGGACCACTAGA	1.31922	48.8691	middle	-5.21116	2.86882e-09					pfu-miR-205-3p	GATTTCAGTGGTGTGAAGCGTA	11.1205	1.68514	middle	2.72227	0.000420436
		pfu-miR-203b-3p	TTGAACTGTTAAGAACCACTGC	9.45444	1.68514	middle	2.48812	0.00390331					pfu-miR-205-5p	TCCTTCATTCCACCGGAGTCTGT	4949.99	847.626	high	2.54593	0
		pfu-miR-203b-5p	GTGAAATGTTTAGGACCACTTG	196.564	96.0531	middle	1.0331	4.39677e-24					pfu-miR-212-3p	TAACAGTCTACAGTCATGGCT	282.182	25.2771	middle	3.48072	3.25206e-95
		pfu-miR-205-3p	GATTTCAGTGGTGTGAAGCGTA	8.79483	1.68514	middle	2.38379	0.00390332					pfu-miR-216b-5p	TAATCTCTGCAGGCAACTGTGA	251.6	119.645	middle	1.07237	3.94974e-36
		pfu-miR-205-5p	TCCTTCATTCCACCGGAGTCTGT	4671.81	847.626	high	2.46248	0					pfu-miR-217-5p	TACTGCATCAGGAACTGATTGG	126.495	57.2948	middle	1.14261	9.44103e-20
		pfu-miR-210-3p	CTGTGCGTGTGACAGCGGCT	1511.83	643.724	middle	1.23178	4.06882e-201					pfu-miR-218b-5p	TTGTGCTTGATCTAACCATGCT	97.7674	35.388	middle	1.46609	5.34817e-19
		pfu-miR-212-3p	TAACAGTCTACAGTCATGGCT	554.221	25.2771	middle	4.45456	2.14177e-195					pfu-miR-219-5p	TGATTGTCCAAACGCAATTCTTG	14.3639	2.24686	middle	2.67647	2.8814e-05
		pfu-miR-212-5p	ACCTTGGCTCTAGACTGCTTACT	1398.38	372.416	middle	1.90877	2.17619e-272					pfu-miR-221-5p	ACCTGGCATACAATGTAGATTT	398.946	2096.32	middle	-2.39359	5.56109e-106
		pfu-miR-214-3p	ACAGCAGGCACAGACAGGCAGT	581.338	1471.13	middle	-1.33947	5.38637e-20					pfu-miR-222-5p	TGCTCAGTAGTCAGTGTAGATC	1556.86	8454.36	high	-2.44105	0
		pfu-miR-216a-5p	TAATCTCAGCTGGCAACTGTGA	252.192	21.9068	middle	3.52507	4.18733e-79					pfu-miR-301a-3p	CAGTGCAATAGTATTGTCAAAGC	918.828	355.284	middle	1.37082	2.38922e-154
		pfu-miR-216b-5p	TAATCTCTGCAGGCAACTGTGA	1281.63	119.645	middle	3.42114	0					pfu-miR-301b-5p	GCTTTGACGATGTTGCACTACT	12.5105	3.37028	middle	1.8922	0.000254132
		pfu-miR-217-5p	TACTGCATCAGGAACTGATTGG	558.032	57.2948	middle	3.28387	3.79918e-166					pfu-miR-363-3p	AATTGCACGGTATCCATCTGTA	1.39006	16.8514	middle	-3.59965	0.00566857
		pfu-miR-218a-5p	TTGTGCTTGATCTAACCATGTG	28.5099	99.4234	middle	-1.80212	0.000341372					pfu-miR-365-3p	TAATGCCCCTGAAAATCCTTAT	620.892	1717.72	middle	-1.46808	5.40628e-21
		pfu-miR-218b-5p	TTGTGCTTGATCTAACCATGCT	80.1796	35.388	middle	1.17998	1.20691e-11					pfu-miR-429-3p	TAATACTGTCTGGTAATGCCGTT	459.414	128.913	middle	1.83339	6.26825e-98
		pfu-miR-219-5p	TGATTGTCCAAACGCAATTCTTG	9.38115	2.24686	middle	2.06186	0.00390331					pfu-miR-429a-3p	TAATACTGTCTGGTAATGCCGT	1576.79	235.92	high	2.74062	0
		pfu-miR-221-5p	ACCTGGCATACAATGTAGATTT	401.924	2096.32	middle	-2.38286	4.7562e-127					pfu-miR-429b-3p	TAATACTGCCTGGTAATGCT	35.2148	3.932	middle	3.16285	3.19734e-12
		pfu-miR-222-5p	TGCTCAGTAGTCAGTGTAGATC	1734.78	8454.36	high	-2.28494	0					pfu-miR-430a-3p	TAAGTGCTATTTGTTGGGGTAG	572.426	76.9267	middle	2.89553	3.04214e-170
		pfu-miR-222b-3p	AGCTACATCTGATTACTGGGTC	50.1305	164.301	middle	-1.71258	7.73045e-06					pfu-miR-430c-3p	TAAGTGCTACTCTTTGGGG	5.56023	1.68514	middle	1.72227	0.0278941
		pfu-miR-223-3p	TGTCAGTTTGTCAAATACCCCA	166.662	443.192	middle	-1.41101	4.12676e-08					pfu-miR-454-3p	TAGTGCAATATTGCTTATAGGGTT	144.566	43.8137	middle	1.72227	1.38666e-30
		pfu-miR-301a-3p	CAGTGCAATAGTATTGTCAAAGC	825.835	355.284	middle	1.21688	1.46753e-109					pfu-miR-457a-3p	CCAGTATGTTTTGTGCTGCTCCC	6.95029	3.37028	low	1.0442	0.0411132
		pfu-miR-301b-5p	GCTTTGACGATGTTGCACTACT	17.1499	3.37028	middle	2.34726	2.1204e-05					pfu-miR-457a-5p	TAGCAGCACATCAATATTGGCA	2004.46	906.606	middle	1.14467	3.38054e-289
		pfu-miR-30b-5p	TGTAAACATCCTACACTCAGCT	22441.8	7589.88	high	1.56404	0					pfu-miR-458-3p	ATAGCTCTTTGAATGGTACTGC	590.774	229.179	middle	1.36613	1.84361e-99
		pfu-miR-30e-3p	CTTTCAGTCGGATGTTTGCAGC	5226.11	11523.6	high	-1.14078	1.19646e-74					pfu-miR-459-5p	TCAGTAACAAGGATTCATCCTGT	1153.75	205.587	middle	2.4885	2.61266e-307
		pfu-miR-34b-5p	AGGCAGTGTTGTTAGCTGATTGT	21.9871	10.1109	middle	1.12075	0.000717366					pfu-miR-462-5p	TAACGGAACCCATAATGCAGCTG	16074.6	61762.1	high	-1.94194	0
		pfu-miR-363-3p	AATTGCACGGTATCCATCTGTA	0.439742	16.8514	middle	-5.26007	0.000535983					pfu-miR-489-3p	TGACATCATATGTACGGCTGCT	44.4818	203.902	middle	-2.19659	6.56249e-10
		pfu-miR-365-3p	TAATGCCCCTGAAAATCCTTAT	851.047	1717.72	middle	-1.01319	4.02488e-07					pfu-miR-716a-3p	TAGTAGCAAATATTCAAACGAGAGC	186.268	1081.86	middle	-2.53807	8.85883e-63
		pfu-miR-429-3p	TAATACTGTCTGGTAATGCCGTT	851.12	128.913	middle	2.72296	3.12171e-221					pfu-miR-722-3p	TTTTGCAGAAACGTTTCAGATT	74.3681	34.5454	middle	1.10619	1.34178e-11
		pfu-miR-429a-3p	TAATACTGTCTGGTAATGCCGT	2513.6	235.92	high	3.41339	0					pfu-miR-724-5p	TTAAAGGGAATTTGCGACTGTT	1116.22	7420.52	high	-2.7329	0
		pfu-miR-429b-3p	TAATACTGCCTGGTAATGCT	71.4214	3.932	middle	4.18302	2.47571e-25					pfu-miR-727-3p	GTTGAGGCGAGTTGAAGACT	105.644	10.1109	middle	3.38524	3.60343e-36
		pfu-miR-430a-3p	TAAGTGCTATTTGTTGGGGTAG	693.883	76.9267	middle	3.17314	2.72936e-201					pfu-miR-727-5p	TCAGTCTTCAATTCCTCCCAGC	35.4465	4.21285	middle	3.07277	3.19737e-12
		pfu-miR-430c-3p	TAAGTGCTACTCTTTGGGG	15.8307	1.68514	middle	3.23178	1.17114e-05					pfu-miR-728-3p	ATACTAAGTACACTACGTTTTC	129.275	6.74057	middle	4.26143	1.18956e-48
		pfu-miR-454-3p	TAGTGCAATATTGCTTATAGGGTT	116.751	43.8137	middle	1.41399	4.8459e-19					pfu-miR-730-5p	TCCTCATTGTGCATGCTGTGTG	9.7304	1.68514	low	2.52963	0.00100576
		pfu-miR-457a-3p	CCAGTATGTTTTGTGCTGCTCCC	7.03587	3.37028	low	1.06186	0.0494874					pfu-miR-731-3p	CACCGGGAACTTCGTGTCAGCCA	1219.08	3650.02	high	-1.58211	4.28318e-57
		pfu-miR-457a-5p	TAGCAGCACATCAATATTGGCA	1999.94	906.606	middle	1.14141	2.09952e-248					pfu-miR-1246-3p	AAATTGATTTTTGGAGCAGG	157.076	1.68514	middle	6.54245	2.63102e-67
		pfu-miR-458-3p	ATAGCTCTTTGAATGGTACTGC	651.257	229.179	middle	1.50675	2.65154e-104					pfu-miR-1306-5p	CCACCTCCCCTGCAAACGTCC	6.95029	1.68514	low	2.0442	0.0125479
		pfu-miR-459-5p	TCAGTAACAAGGATTCATCCTGT	1407.61	205.587	middle	2.77543	0					pfu-miR-1388-3p	ATCTCAGGTTCGTCAGCCCATG	273.841	598.225	middle	-1.12735	0.0088681
		pfu-miR-462-5p	TAACGGAACCCATAATGCAGCTG	10366	61762.1	high	-2.57486	0					pfu-miR-2187-3p	TTTACAGGCTATGCTAATCTAT	366.975	28.6474	middle	3.67921	1.14312e-126
		pfu-miR-489-3p	TGACATCATATGTACGGCTGCT	24.6255	203.902	middle	-3.04965	5.59675e-20					pfu-miR-2187-5p	TTAATTAGTATAGCCTGTATT	1071.73	79.2017	middle	3.75827	0
		pfu-miR-489-5p	TGGTCGTATGTATGACGTCATT	6.15638	28.6474	middle	-2.21825	0.0134806					pfu-miR-3074-5p	TGTTCCTGCTGAACTGAGCCAGT	13.9006	0.842571	middle	4.0442	5.39293e-06
		pfu-miR-716a-3p	TAGTAGCAAATATTCAAACGAGAGC	190.408	1081.86	middle	-2.50635	3.32764e-73					pfu-miR-3120-3p	CACAGCAAGTGTAGACAGGCAGT	278.011	58.98	middle	2.23685	8.22599e-70
		pfu-miR-722-3p	TTTTGCAGAAACGTTTCAGATT	114.773	34.5454	middle	1.73221	5.87958e-22					pfu-miR-7641-2-5p	CAGGGTCGGGCCTGGTTAG	184.878	8.42571	middle	4.45563	1.80494e-71
		pfu-miR-724-5p	TTAAAGGGAATTTGCGACTGTT	860.794	7420.52	high	-3.10778	0					pfu-miR-novel1	TAATCAGCTCAGTAGGCACGGGA	6.95029	2.52771	low	1.45924	0.0411132
		pfu-miR-727-3p	GTTGAGGCGAGTTGAAGACT	27.7037	10.1109	middle	1.45418	1.21217e-05					pfu-miR-novel17	TGGCACAGTAGTACAGAGCAGAGTC	5.56023	52.2394	middle	-3.23192	2.35751e-05
		pfu-miR-727-5p	TCAGTCTTCAATTCCTCCCAGC	12.9724	4.21285	middle	1.62257	0.00173057					pfu-miR-novel20	TCTCAAAGCAGCTTTACAGAACA	13.9006	1.68514	middle	3.0442	2.88139e-05
		pfu-miR-728-3p	ATACTAAGTACACTACGTTTTC	32.1011	6.74057	middle	2.25168	2.96167e-08					pfu-miR-novel25	TAAACACTATTTAAATGGT	4.17017	28.6474	middle	-2.78023	0.00336574
		pfu-miR-730-5p	TCCTCATTGTGCATGCTGTGTG	7.03587	1.68514	low	2.06186	0.0319141					pfu-miR-novel31	TTGTTTTGGAGTGGTTTGT	6.95029	1.68514	low	2.0442	0.0125479
		pfu-miR-731-3p	CACCGGGAACTTCGTGTCAGCCA	877.724	3650.02	high	-2.05606	4.58045e-161					pfu-miR-novel32	CACCAATATTTACGTGCTGCT	4.8652	0.842571	low	2.52963	0.0243354
		pfu-miR-738-3p	CCCCGGCGCGGCGCCTCGGC	3.51793	30.3326	middle	-3.10807	0.00115703					pfu-miR-novel38	TTTGTGGGTTAAATTTGAGC	5.56023	1.68514	low	1.72227	0.0278941
		pfu-miR-1246-3p	AAATTGATTTTTGGAGCAGG	25.505	1.68514	middle	3.91984	1.74547e-09					pfu-miR-novel40	TAAAGATGAATTTTGCTTAA	2.78011	599.91	middle	-7.75346	2.76525e-109
		pfu-miR-1306-3p	TGGACGTTGGCTCTGGTGGTG	0.439742	6.74057	low	-3.93814	0.0495252					pfu-miR-novel44	TCCATCAGTCATGTGACCTACC	16.6807	5.05543	middle	1.72227	0.000144325
		pfu-miR-1388-3p	ATCTCAGGTTCGTCAGCCCATG	152.151	598.225	middle	-1.97519	2.376e-25					pfu-miR-novel5	TCCATCTCCCCCACTGTAG	11.1205	1.68514	middle	2.72227	0.000420436
		pfu-miR-2187-3p	TTTACAGGCTATGCTAATCTAT	353.113	28.6474	middle	3.62365	8.32411e-112					pfu-miR-novel53	ACCTAGGACATGCTGGAGG	9.7304	1.68514	middle	2.52963	0.00100576
		pfu-miR-2187-5p	TTAATTAGTATAGCCTGTATT	1138.05	79.2017	middle	3.84489	0					pfu-miR-novel54	AACCGGGTGCTGGTTCAGAGCT	5.56023	1.68514	low	1.72227	0.0278941
		pfu-miR-2188-3p	GCTGTGTGAGGTTAGACCTATC	57.1664	25.2771	middle	1.17734	8.38905e-09					pfu-miR-novel78	GTTTGAACCTGAGGCTT	6.95029	3.37028	low	1.0442	0.0411132
		pfu-miR-2188-5p	AAGGTCCAACCTCACATGTCC	219.871	106.164	middle	1.05036	4.47241e-27					pfu-miR-novel84	TGTGTGTTCACGGTGTGTGTG	19.4608	1.68514	middle	3.52963	2.85704e-07
		pfu-miR-3074-5p	TGTTCCTGCTGAACTGAGCCAGT	9.67432	0.842571	middle	3.52129	0.000446355					pfu-miR-novel90	TCAGATGAAACTGGACAGGTGTA	63.9426	6.74057	middle	3.24584	1.42301e-21
		pfu-miR-3120-3p	CACAGCAAGTGTAGACAGGCAGT	274.839	58.98	middle	2.22029	3.249e-62					pfu-miR-novel98	TTACAATTAAAGGATATTTCTT	998.061	42.9711	middle	4.53769	0
		pfu-miR-3120-5p	TGCCTGTCTGTGCCTGCTGTAC	26.8242	10.1109	middle	1.40763	2.21062e-05					pfu-miR-novel105	TCTTCATGGACACACAGCTGGGTT	48.652	11.796	middle	2.0442	1.1577e-12
		pfu-miR-3618-5p	GATTTCCAATAATTGAGACAGT	90.147	40.4434	middle	1.15638	6.07304e-13
		pfu-miR-7132-3p	TGAGGAGTTTTGAGCAAGTAA	0.439742	10.1109	middle	-4.5231	0.0169897
		pfu-miR-7641-2-5p	CAGGGTCGGGCCTGGTTAG	158.747	8.42571	middle	4.23578	3.54038e-56
		pfu-miR-novel1	TAATCAGCTCAGTAGGCACGGGA	6.59612	2.52771	low	1.38379	0.0494874
		pfu-miR-novel13	GTTATTGAACTGGATGCTC	13.1922	62.3502	middle	-2.2407	0.000179027
		pfu-miR-novel16	TGTGAATCTGTGGATAGTGA	10.5538	1.68514	middle	2.64682	0.000781401
		pfu-miR-novel17	TGGCACAGTAGTACAGAGCAGAGTC	6.59612	52.2394	middle	-2.98545	1.14271e-05
		pfu-miR-novel19	TCTCTTTGGATTGGCTGTTAGGA	18.0294	6.74057	middle	1.41941	0.000685029
		pfu-miR-novel25	TAAACACTATTTAAATGGT	4.39742	28.6474	middle	-2.70368	0.00182
		pfu-miR-novel26	TTTGATAGAAACTTGAACT	0.439742	6.74057	low	-3.93814	0.0495252
		pfu-miR-novel44	TCCATCAGTCATGTGACCTACC	18.4691	5.05543	middle	1.86921	0.000114639
		pfu-miR-novel46	TTGTATGAATAAAAGGTGCA	7.03587	1.68514	low	2.06186	0.0319141
		pfu-miR-novel53	ACCTAGGACATGCTGGAGG	11.4333	1.68514	middle	2.7623	0.000781398
		pfu-miR-novel58	TGCAGGAAAAACTCTCAAA	9.23457	1.68514	low	2.45418	0.00390331
		pfu-miR-novel75	TCAGTGGACTCAGGTGTGGCTT	10.1141	1.68514	middle	2.58542	0.00175824
		pfu-miR-novel84	TGTGTGTTCACGGTGTGTGTG	11.873	1.68514	middle	2.81675	0.000343293
		pfu-miR-novel90	TCAGATGAAACTGGACAGGTGTA	41.3357	6.74057	middle	2.61645	1.61944e-11
		pfu-miR-novel92	GCTCATTTTTGTGACTATGCAACT	9.23457	4.21285	low	1.13225	0.0404124
		pfu-miR-novel96	TAAAGTTGATGTGAATAG	471.843	70.776	middle	2.73697	7.17058e-124
		pfu-miR-novel101	TGAGACTGAACGTTTGCCT	0.659612	12.6386	middle	-4.26007	0.0235759
		pfu-miR-novel103	AAATACATGTCTGACCTT	7.91535	1.68514	low	2.23178	0.00852807
		pfu-miR-novel105	TCTTCATGGACACACAGCTGGGTT	35.1793	11.796	middle	1.57643	4.76285e-07
Fold change = log2 (sample 1 NE / sample 2 NE)
Expression Level:
High	The number of reads in the following reported miRNAs is higher than the average copy of the data set
Middle	The number of reads in the following reported miRNAs is higher than 10 and less than average copy of the data set
Low	The number of reads in the following reported miRNAs is less than 10
